# Supplementary material for: Next-generation transcriptome sequencing of the premenopausal breast epithelium using specimens from a normal human breast tissue bank
Source: Breast Cancer Res. 2014 Mar 17;16(2):R26. doi: 10.1186/bcr3627 (PMC4053088; doi:10.1186/bcr3627)
Supplement: Additional file 2: Table S1 — Description of data: experimental details, serum estriol concentrations, additional demographics of specimen donors. Table S2. Description of data: total number of sequencing reads and the reads able to be mapped to the human genome (hg 19). Table S3. Description of data: raw read counts of the individual genes. Table S4. Description of the data: differential gene expression luteal versus follicular. Table S5. Description of the data: functional annotation chart. Table S6. Description of the data: list of transcription factors identified by IPA Upstream Analysis. Table S7. Description of the data: luteal phase genes previously identified as FOXM1 target genes. Table S8. Description of the data: functions of a subset (34/47) of the genes involved in mitosis or cytokinesis [76-101]. Table S9. Description of the data: differential gene expression luteal versus hormonal contraception. Table S10. Description of the data: Ki-67 immunohistochemistry. Table S11. Description of the data: comparison of RNA-Seq data with that of Asselin-Labat and colleagues. List of genes identified to have differential expression as a function of ovarian hormones by both this study and that of Asselin-Labat et al.[18]. [file bcr3627-S2.xls]

## Sheet: Supplemental Table 1
KTB Samples used for RNA-Seq Studies
Sequencing ID	LCM Platform	Source	RNA Extraction Kit	RNA Measurement Device	RNA Measurement Kit	Total RNA from LCM	RNA Concentration	RNA Initial Volume	RNA Volume used for RNA-Seq	RNA Mass used for RNA-Seq	Ribosomal Depletion	Library Prep	Sequencing Platform	Sequencing Chemistry	Read Length	Sequencing Location	Estriol ng/mL	#of 1st Degree Relatives	HTINCHES	HTFEET	WEIGHT	Race
Normal_1	Arcturus PixCell LCM (VA Hospital)	Microdissected epithelial cells from frozen normal breast tissue	Arcturus PicoPure RNA Isolation Kit	Invitrogen Qubit 1.0 Flourometer	Invitrogen Quant-IT RNA Broad Range Kit	1.300 ug	65 ng/ul	20 ul	20 ul	1.300 ug	Invitrogen Ribominus	Ambion Whole Transcriptome Analysis Kit	Life Technolgies SOLiD 3	RNA-Seq	50bp Fragment	Cofactor Genomics, LLC, St. Louis, MO	0.04	0	9	5	200	WHITE
Normal_2	Arcturus PixCell LCM (VA Hospital)	Microdissected epithelial cells from frozen normal breast tissue	Arcturus PicoPure RNA Isolation Kit	Invitrogen Qubit 1.0 Flourometer	Invitrogen Quant-IT RNA Broad Range Kit	4.053 ug	193 ng/ul	21 ul	21 ul	4.053 ug	Invitrogen Ribominus	Ambion Whole Transcriptome Analysis Kit	Life Technolgies SOLiD 3	RNA-Seq	50bp Fragment	Cofactor Genomics, LLC, St. Louis, MO	<0.02	0	7	5	145	WHITE
Normal_3	Arcturus Veritas (Univ. of Illinois)	Microdissected epithelial cells from frozen normal breast tissue	Arcturus PicoPure RNA Isolation Kit	Invitrogen Qubit 1.0 Flourometer	Invitrogen Quant-IT RNA Broad Range Kit	0.758 ug	23.7 ng/ul	32 ul	32 ul	0.758 ug	Invitrogen Ribominus	Ambion Whole Transcriptome Analysis Kit	Life Technolgies SOLiD 3	RNA-Seq	50bp Fragment	Cofactor Genomics, LLC, St. Louis, MO	0.17	1	7	5	195	WHITE
Normal_4	Arcturus Veritas (Univ. of Illinois)	Microdissected epithelial cells from frozen normal breast tissue	Arcturus PicoPure RNA Isolation Kit	Invitrogen Qubit 1.0 Flourometer	Invitrogen Quant-IT RNA Broad Range Kit	2.712 ug	57.7 ng/ul	47 ul	47 ul	2.712 ug	Invitrogen Ribominus	Ambion Whole Transcriptome Analysis Kit	Life Technolgies SOLiD 3	RNA-Seq	50bp Fragment	Cofactor Genomics, LLC, St. Louis, MO	0.03	0	8	5	189	WHITE
Normal_5	Arcturus Veritas (Univ. of Illinois)	Microdissected epithelial cells from frozen normal breast tissue	Arcturus PicoPure RNA Isolation Kit	Invitrogen Qubit 1.0 Flourometer	Invitrogen Quant-IT RNA Broad Range Kit	0.333 ug	18 ng/ul	18.5 ul	18.5 ul	0.333 ug	Invitrogen Ribominus	Ambion Whole Transcriptome Analysis Kit	Life Technolgies SOLiD 3	RNA-Seq	50bp Fragment	Cofactor Genomics, LLC, St. Louis, MO	<0.02	0	1	5	127	WHITE
Normal_6	Arcturus Veritas (Univ. of Illinois)	Microdissected epithelial cells from frozen normal breast tissue	Arcturus PicoPure RNA Isolation Kit	Invitrogen Qubit 1.0 Flourometer	Invitrogen Quant-IT RNA Broad Range Kit	0.612 ug	18 ng/ul	34 ul	34 ul	0.612 ug	Invitrogen Ribominus	Ambion Whole Transcriptome Analysis Kit	Life Technolgies SOLiD 3	RNA-Seq	50bp Fragment	Cofactor Genomics, LLC, St. Louis, MO	N/A	0	1	5	120	WHITE
Normal_7	Arcturus Veritas (Univ. of Illinois)	Microdissected epithelial cells from frozen normal breast tissue	Arcturus PicoPure RNA Isolation Kit	Invitrogen Qubit 1.0 Flourometer	Invitrogen Quant-IT RNA Broad Range Kit	1.273 ug	50.9 ng/ul	25 ul	25 ul	1.273 ug	Invitrogen Ribominus	Ambion Whole Transcriptome Analysis Kit	Life Technolgies SOLiD 3	RNA-Seq	50bp Fragment	Cofactor Genomics, LLC, St. Louis, MO	<0.02	1	10	5	130	WHITE
Normal_8	Arcturus Veritas (Univ. of Illinois)	Microdissected epithelial cells from frozen normal breast tissue	Arcturus PicoPure RNA Isolation Kit	Invitrogen Qubit 1.0 Flourometer	Invitrogen Quant-IT RNA Broad Range Kit	0.630 ug	32.3 ng/ul	19.5 ul	19.5 ul	0.630 ug	Invitrogen Ribominus	Ambion Whole Transcriptome Analysis Kit	Life Technolgies SOLiD 3	RNA-Seq	50bp Fragment	Cofactor Genomics, LLC, St. Louis, MO	0.05	1	3	5	160	WHITE
Normal_9	Arcturus Veritas (Univ. of Illinois)	Microdissected epithelial cells from frozen normal breast tissue	Arcturus PicoPure RNA Isolation Kit	Invitrogen Qubit 1.0 Flourometer	Invitrogen Quant-IT RNA Broad Range Kit	0.589 ug	23.1 ng/ul	25.5 ul	25.5 ul	0.589 ug	Invitrogen Ribominus	Ambion Whole Transcriptome Analysis Kit	Life Technolgies SOLiD 3	RNA-Seq	50bp Fragment	Cofactor Genomics, LLC, St. Louis, MO	0.03	0	10	5	175	WHITE
Normal_10	Arcturus Veritas (Univ. of Illinois)	Microdissected epithelial cells from frozen normal breast tissue	Arcturus PicoPure RNA Isolation Kit	Invitrogen Qubit 1.0 Flourometer	Invitrogen Quant-IT RNA Broad Range Kit	0.240 ug	8.0 ng/ul	30 ul	30 ul	0.240 ug	Invitrogen Ribominus	Ambion Whole Transcriptome Analysis Kit	Life Technolgies SOLiD 3	RNA-Seq	50bp Fragment	Cofactor Genomics, LLC, St. Louis, MO	0.09	1	5	5	144	AFRICAN AMERICAN
Normal_11	Leica AS LMD (Ghetti)	Microdissected epithelial cells from frozen normal breast tissue	Qiagen miRNeasy Mini Kit	Invitrogen Qubit 1.0 Flourometer	Invitrogen Quant-IT RNA Kit	0.580 ug	20.7 ng/ul	28 ul	22 ul	0.455 ug	Invitrogen Ribominus	Life Technologies Total RNA-seq Kit	Life Technolgies SOLiD 4	RNA-Seq	50 x35bp Paired-End	Cofactor Genomics, LLC, St. Louis, MO	0.03	0	6	5	182	WHITE
Normal_12	Leica AS LMD (Ghetti)	Microdissected epithelial cells from frozen normal breast tissue	Qiagen miRNeasy Mini Kit	Invitrogen Qubit 1.0 Flourometer	Invitrogen Quant-IT RNA Kit	0.697 ug	24.9 ng/ul	28 ul	22 ul	0.548 ug	Invitrogen Ribominus	Life Technologies Total RNA-seq Kit	Life Technolgies SOLiD 4	RNA-Seq	50 x35bp Paired-End	Cofactor Genomics, LLC, St. Louis, MO	0.04	2	8	5	169	WHITE
Normal_13	Leica AS LMD (Ghetti)	Microdissected epithelial cells from frozen normal breast tissue	Qiagen miRNeasy Mini Kit	Invitrogen Qubit 1.0 Flourometer	Invitrogen Quant-IT RNA Kit	0.739 ug	26.4 ng/ul	28 ul	22 ul	0.581 ug	Invitrogen Ribominus	Life Technologies Total RNA-seq Kit	Life Technolgies SOLiD 4	RNA-Seq	50 x35bp Paired-End	Cofactor Genomics, LLC, St. Louis, MO	0.03	0	2	5	128	WHITE
Normal_14	Leica AS LMD (Ghetti)	Microdissected epithelial cells from frozen normal breast tissue	Qiagen miRNeasy Mini Kit	Invitrogen Qubit 1.0 Flourometer	Invitrogen Quant-IT RNA Kit	0.904 ug	32.3 ng/ul	28 ul	22 ul	0.711 ug	Invitrogen Ribominus	Life Technologies Total RNA-seq Kit	Life Technolgies SOLiD 4	RNA-Seq	50 x35bp Paired-End	Cofactor Genomics, LLC, St. Louis, MO	0.04	0	4	5	139	WHITE
Normal_15	Leica AS LMD (Ghetti)	Microdissected epithelial cells from frozen normal breast tissue	Qiagen miRNeasy Mini Kit	Invitrogen Qubit 1.0 Flourometer	Invitrogen Quant-IT RNA Kit	0.560 ug	20.0 ng/ul	28 ul	22 ul	0.440 ug	Invitrogen Ribominus	Life Technologies Total RNA-seq Kit	Life Technolgies SOLiD 4	RNA-Seq	50 x35bp Paired-End	Cofactor Genomics, LLC, St. Louis, MO	0.02	0	4	5	140	WHITE
Normal_16	Leica AS LMD (Ghetti)	Microdissected epithelial cells from frozen normal breast tissue	Qiagen miRNeasy Mini Kit	Invitrogen Qubit 1.0 Flourometer	Invitrogen Quant-IT RNA Kit	0.986 ug	35.2 ng/ul	28 ul	22 ul	0.774 ug	Invitrogen Ribominus	Life Technologies Total RNA-seq Kit	Life Technolgies SOLiD 4	RNA-Seq	50 x35bp Paired-End	Cofactor Genomics, LLC, St. Louis, MO	0.04	0	2	5	192	WHITE
Normal_17	Leica AS LMD (Ghetti)	Microdissected epithelial cells from frozen normal breast tissue	Qiagen miRNeasy Mini Kit	Invitrogen Qubit 1.0 Flourometer	Invitrogen Quant-IT RNA Kit	1.067 ug	38.1 ng/ul	28 ul	22 ul	0.838 ug	Invitrogen Ribominus	Life Technologies Total RNA-seq Kit	Life Technolgies SOLiD 4	RNA-Seq	50 x35bp Paired-End	Cofactor Genomics, LLC, St. Louis, MO	0.02	1	4	5	130	WHITE
Normal_18	Leica AS LMD (Ghetti)	Microdissected epithelial cells from frozen normal breast tissue	Qiagen miRNeasy Mini Kit	Invitrogen Qubit 1.0 Flourometer	Invitrogen Quant-IT RNA Kit	0.689 ug	24.6 ng/ul	28 ul	22 ul	0.541 ug	Invitrogen Ribominus	Life Technologies Total RNA-seq Kit	Life Technolgies SOLiD 4	RNA-Seq	50 x35bp Paired-End	Cofactor Genomics, LLC, St. Louis, MO	0.05	0	6	5	135	WHITE, OTHER RACE
Normal_19	Leica DM 6000 B (Clare Lab)	Microdissected epithelial cells from frozen normal breast tissue	Qiagen miRNeasy Mini Kit	Invitrogen Qubit 1.0 Flourometer	Invitrogen Quant-IT RNA Kit	1.050 ug	37.5 ng/ul	28 ul	22 ul	0.825 ug	Invitrogen Ribominus	Life Technologies Total RNA-seq Kit	Life Technolgies SOLiD 4	RNA-Seq	50bp Fragment	Indiana University Center for Medical Genomics	0.02	1	0	5	108	WHITE
Normal_20	Leica AS LMD (Ghetti)	Microdissected epithelial cells from frozen normal breast tissue	Qiagen miRNeasy Mini Kit	Invitrogen Qubit 1.0 Flourometer	Invitrogen Quant-IT RNA Kit	0.661 ug	23.6 ng/ul	28 ul	22 ul	0.519 ug	Invitrogen Ribominus	Life Technologies Total RNA-seq Kit	Life Technolgies SOLiD 4	RNA-Seq	50 x35bp Paired-End	Cofactor Genomics, LLC, St. Louis, MO	<0.02	0	6	5	146	WHITE

## Sheet: Supplemental Table 2
Sample	Total Reads	Mapped Reads*
Normal_1	44787569	19762424
Normal_2	55015485	22675089
Normal_3	46370019	20749045
Normal_4	62086155	27856897
Normal_5	54841451	18548547
Normal_6	67331183	21483324
Normal_7	75178869	36040033
Normal_8	75071413	22520940
Normal_9	55384189	24775758
Normal_10	60282272	20461876
Normal_11	91082189	59966138
Normal_12	106339067	62540054
Normal_13	67702128	41817573
Normal_14	67940419	41435762
Normal_15	82291447	50421270
Normal_16	81924469	56088781
Normal_17	91449492	53920118
Normal_18	139540792	84433195
Normal_19	29901277	17077709
Normal_20	121470264	69704336
*Mapped read count excludes reads that mapped to a filter consisting of ribosomal RNAs, tRNAs, snRNAs, scRNAs, and repetitive elements

## Sheet: Supplemental Table 3
#Gene-ID	Normal_1	Normal_2	Normal_3	Normal_4	Normal_5	Normal_6	Normal_7	Normal_8	Normal_9	Normal_10	Normal_11	Normal_12	Normal_13	Normal_14	Normal_15	Normal_16	Normal_17	Normal_18	Normal_19	Normal_20
1/2-SBSRNA4	10	14	6	8	8	7	24	2	15	16	34	29	34	67	61	27	29	60	6	42
A1BG	11	9	14	13	11	7	17	13	20	14	21	25	18	9	25	11	17	28	3	21
A1BG-AS1	17	34	37	25	25	23	43	29	42	18	59	113	36	35	38	19	79	96	10	67
A1CF	0	0	0	2	1	0	0	0	0	1	106	139	73	90	101	83	117	366	3	167
A2LD1	30	28	45	17	27	31	43	26	38	21	132	69	24	28	66	53	69	108	8	60
A2M	4770	3357	4032	2948	3901	2807	3237	4432	4466	2667	9458	7868	5345	9077	6244	9322	4228	11149	1009	4315
A2ML1	17	31	2	3	12	7	1	3	2	4	120	56	22	48	30	24	104	74	0	60
A2MP1	1	2	4	0	0	0	0	1	3	5	12	18	8	10	15	12	9	20	1	16
A4GALT	34	65	31	11	18	10	35	32	29	27	37	34	15	46	25	63	30	46	1	46
A4GNT	0	0	0	0	0	0	0	0	0	0	13	22	12	8	13	12	10	30	0	16
AA06	0	0	0	0	0	0	0	0	0	0	2	9	5	6	6	5	6	5	0	8
AAA1	0	0	0	0	0	0	0	0	0	0	37	60	53	44	53	38	51	92	0	76
AAAS	143	184	134	135	102	109	185	136	127	80	143	131	79	72	98	70	109	126	27	180
AACS	265	386	248	304	235	321	455	295	543	221	411	417	409	242	329	265	532	586	64	464
AACSP1	0	0	0	1	1	0	2	0	0	1	13	19	11	8	10	23	14	15	0	22
AADAC	1	0	3	1	0	0	0	6	1	1	15	20	12	9	14	7	12	30	0	21
AADACL2	0	0	0	0	0	0	0	0	0	0	12	13	6	12	14	10	13	23	0	17
AADACL3	0	2	0	0	0	0	0	0	0	1	41	58	29	44	40	43	51	76	0	65
AADACL4	0	0	0	0	2	0	0	0	0	0	8	17	15	9	18	11	14	16	0	24
AADAT	41	42	22	61	31	50	101	44	66	50	250	217	160	88	161	107	158	216	16	117
AAGAB	206	202	219	207	220	158	238	188	308	156	539	527	300	467	365	652	462	797	102	629
AAK1	739	509	640	665	617	468	777	682	861	509	1987	2182	1233	2232	1649	2144	1468	3179	311	2001
AAMP	393	424	321	303	366	320	569	433	485	260	266	181	147	116	137	108	127	281	81	183
AANAT	0	0	0	0	0	0	0	0	1	1	11	17	13	17	25	15	19	22	0	19
AARS	554	608	553	512	413	588	614	538	649	422	974	611	714	649	543	743	530	1044	120	643
AARS2	135	180	116	155	78	101	241	130	165	99	152	135	127	120	113	102	172	245	33	177
AARSD1	81	76	81	88	66	85	131	94	77	94	166	116	173	96	134	134	189	267	25	116
AASDH	181	171	172	185	147	162	295	184	244	165	674	701	516	359	606	1116	568	1117	88	818
AASDHPPT	274	281	230	206	254	237	344	325	298	198	1094	1151	843	757	853	1362	703	1379	113	1021
AASS	447	260	318	317	296	236	579	308	506	294	1023	922	753	1041	1024	1183	710	1718	166	1431
AATF	163	142	158	166	165	152	231	188	189	143	305	225	151	197	177	263	154	318	26	380
AATK	10	11	4	7	3	5	5	6	3	5	53	51	39	32	31	34	32	57	1	63
AATK-AS1	0	0	0	0	0	0	0	0	0	0	18	28	12	7	14	13	9	23	0	18
ABAT	88	83	79	129	85	93	147	46	168	113	264	248	179	268	210	188	172	399	25	153
ABCA1	1060	1093	683	338	667	279	717	998	1070	418	939	923	942	1295	1530	841	1089	1769	410	1205
ABCA2	455	471	338	403	229	317	540	285	295	310	349	323	157	186	255	206	210	306	83	279
ABCA3	162	218	238	287	164	353	523	138	274	249	545	444	347	282	263	248	273	351	92	236
ABCA4	9	24	15	16	15	2	10	6	14	17	78	73	57	99	67	41	88	90	4	86
ABCA5	1104	1383	1085	1409	883	990	1478	1003	1358	936	4465	3477	3083	3096	4000	4112	3931	6311	658	5126
ABCA6	862	982	698	325	634	417	695	767	1083	265	1591	785	1166	2016	1697	2351	1981	2897	252	3461
ABCA7	107	100	56	56	52	51	60	61	52	84	71	92	53	70	73	87	52	129	8	87
ABCA8	314	527	103	47	317	133	48	580	796	42	271	113	170	390	151	648	659	863	33	677
ABCA9	725	599	342	249	373	302	380	436	770	191	828	657	583	1298	849	1182	918	1622	177	2333
ABCA10	935	626	493	382	561	326	431	740	1527	291	1277	1186	1485	1835	1489	1734	1347	3887	236	3160
ABCA11P	118	135	102	126	77	110	150	104	139	76	426	415	272	306	344	346	366	568	78	542
ABCA12	4	35	12	158	20	48	24	5	76	128	208	487	121	227	143	175	349	690	5	153
ABCA13	77	9	13	115	53	242	166	46	32	73	1080	1427	1352	214	400	210	355	323	36	230
ABCA17P	1	1	0	1	6	3	5	4	1	4	29	45	45	12	31	33	47	54	2	54
ABCB1	171	88	64	52	134	49	102	95	127	100	217	426	246	363	298	1208	523	967	9	539
ABCB4	13	5	0	7	16	4	5	3	3	10	41	34	39	23	22	23	66	45	0	42
ABCB5	4	10	6	2	15	1	4	2	31	1	76	81	38	58	61	45	60	98	1	98
ABCB6	76	115	75	100	47	136	211	94	91	72	110	120	93	50	75	143	26	175	28	94
ABCB7	224	221	181	184	180	151	243	211	198	142	668	621	458	360	539	714	494	854	98	814
ABCB8	65	56	57	96	36	71	122	60	57	99	68	75	43	56	54	145	49	121	7	66
ABCB9	56	51	51	43	36	46	81	54	46	49	73	94	33	37	45	50	34	89	5	71
ABCB10	109	133	115	132	106	153	214	122	131	100	433	537	205	303	295	374	272	432	59	478
ABCB11	1	1	0	1	5	3	4	0	2	0	31	47	33	28	32	33	86	56	0	44
ABCC1	324	218	287	265	233	239	298	253	421	386	562	420	358	290	281	307	277	710	76	251
ABCC2	16	24	35	25	27	18	21	20	80	12	84	92	62	103	97	38	130	140	6	153
ABCC3	66	66	126	118	106	63	38	69	80	167	104	101	27	134	57	97	68	221	3	95
ABCC4	124	84	68	44	59	68	59	79	88	24	333	244	136	209	166	284	184	432	23	166
ABCC5	466	501	491	565	292	383	745	472	430	422	616	683	519	660	574	693	656	1134	127	640
ABCC6	5	14	20	12	8	7	7	4	14	41	24	51	58	41	34	36	61	84	5	40
ABCC6P1	0	0	0	0	0	1	0	0	0	0	16	29	20	13	16	12	16	38	0	19
ABCC6P2	0	0	0	0	0	0	0	0	0	0	0	4	0	1	0	0	2	3	0	2
ABCC8	27	23	18	123	13	50	146	7	27	233	141	161	133	70	66	85	54	155	13	47
ABCC9	222	70	139	74	150	44	94	241	173	43	166	252	206	235	225	378	133	404	28	187
ABCC10	130	145	179	199	84	126	223	86	151	163	141	148	122	83	112	82	138	160	15	193
ABCC11	10	17	43	199	10	126	15	12	528	272	156	281	40	94	63	83	125	165	0	72
ABCC12	0	1	0	7	0	2	0	1	27	6	45	72	44	42	54	48	48	77	0	81
ABCC13	0	0	0	0	0	0	0	0	0	0	26	35	18	11	28	11	23	32	0	33
ABCD1	52	27	37	35	12	26	24	32	43	27	32	45	23	34	36	32	39	55	8	28
ABCD2	56	13	25	6	34	14	17	59	36	5	86	99	51	85	83	131	66	182	6	142
ABCD3	368	365	363	333	300	323	476	316	397	581	1740	1323	796	1249	1135	2286	1007	2003	182	1609
ABCD4	181	145	121	144	103	118	226	127	142	122	190	221	132	156	196	121	96	256	47	209
ABCE1	395	331	298	428	327	466	671	427	495	249	1868	1745	1015	940	1187	1669	1245	1894	192	1775
ABCF1	39.5714	50	46.5714	59.1428	37.5714	45.7143	58.8572	50	42.2858	31.8572	116.143	68.1428	73.1429	70	58.5714	110.571	60.4286	102.143	16.1429	76.5715
ABCF2	159	157	171	224	144	206	268	161	170	130	454	393	436	357	351	535	298	471	62	484
ABCF3	186	241	151	154	165	157	234	217	197	159	170	175	153	174	146	239	109	251	29	170
ABCG1	126	155	121	53	124	58	146	112	138	85	130	117	71	138	150	82	185	163	39	203
ABCG2	132	1346	60	51	81	33	123	84	88	26	207	341	145	121	157	104	252	217	21	197
ABCG4	1	1	0	0	0	0	2	0	1	2	43	57	32	39	41	32	50	65	0	60
ABCG5	0	1	0	0	2	0	0	0	0	0	30	35	24	26	30	24	48	40	0	58
ABCG8	0	0	0	1	2	0	1	0	0	1	10	19	13	12	17	11	15	21	0	25
ABHD1	1	5	12	3	7	3	8	4	5	4	24	31	8	11	22	9	12	24	0	13
ABHD2	726	789	852	748	741	580	974	684	933	702	1793	1692	1195	1460	1388	1892	1231	2492	326	1961
ABHD3	91	59	72	42	50	47	82	54	61	47	103	119	89	185	154	124	99	206	10	140
ABHD4	69	91	74	59	87	57	82	102	109	110	114	142	108	151	96	160	102	186	16	170
ABHD5	308	385	261	244	188	243	314	265	271	220	1038	1057	1164	698	990	1143	1318	1124	141	1259
ABHD6	16	21	24	13	27	30	13	31	22	16	55	76	76	60	38	27	66	79	6	56
ABHD8	10	16	21	13	23	13	27	16	11	21	27	33	44	36	46	30	24	24	4	57
ABHD10	246	246	188	205	181	204	370	310	295	121	602	629	512	574	454	807	532	835	80	699
ABHD11	37	90	46	52	35	59	70	44	74	55	75	86	32	63	46	34	42	75	14	69
ABHD11-AS1	1	5	0	5	0	0	0	3	4	0	17	2	3	2	1	1	7	3	0	2
ABHD12	75	110	61	64	69	86	95	100	102	72	134	143	62	96	75	129	165	142	23	73
ABHD12B	3	1	0	0	0	1	1	0	3	0	14	20	10	21	11	10	13	13	0	13
ABHD13	251	312	240	240	295	217	343	301	310	185	899	1112	568	616	831	958	671	1461	142	1103
ABHD14A	29	22	27	30	26	19	23	35	30	18	16	32	16	21	20	19	11	21	3	52
ABHD14A-ACY1	134	143	144	172	95	190	211	140	140	104	172	161	109	42	105	117	123	168	20	116
ABHD14B	457	604	415	461	362	417	709	577	526	248	489	550	300	347	417	313	633	699	164	578
ABHD15	72	72	43	45	48	32	55	87	62	42	110	104	82	69	79	91	35	302	20	152
ABHD16A	21.8571	19.2857	20.1428	18	20.4285	14.5714	30.7143	23.8572	25.1429	19.1428	18.1429	26.2857	11.5714	16.2857	8.57143	17.1429	4.85714	32.5714	4	8.71429
ABHD16B	0	0	0	0	0	0	0	0	0	0	16	18	3	6	14	14	16	23	0	12
ABI1	436	524	505	398	475	358	654	490	540	404	1868	1678	1464	1440	1447	1872	1761	2514	256	2435
ABI2	1031	1054	965	1016	779	856	1654	972	1116	757	2519	2507	1895	1533	2185	2313	2177	3729	542	2545
ABI3	59	31	45	16	49	36	35	38	31	19	32	68	40	27	33	30	32	55	2	35
ABI3BP	346	177	153	161	255	126	319	274	330	124	413	206	478	414	587	665	374	604	61	329
ABL1	458	478	341	429	318	401	790	330	439	337	525	410	338	387	344	446	252	669	98	479
ABL2	524	546	445	494	375	438	639	421	502	288	1121	1353	950	810	999	1070	875	1646	176	1720
ABLIM1	1446	2091	1252	1127	1269	850	1654	1495	1651	1058	2633	2526	2098	2343	2623	2968	2293	4686	567	3493
ABLIM2	19	4	11	17	11	8	8	16	10	6	57	58	42	43	44	25	32	55	2	53
ABLIM3	141	158	158	151	109	147	289	271	206	226	283	271	175	354	245	205	205	702	54	225
ABO	3	13	5	3	3	10	19	3	8	6	5	18	15	7	21	22	12	20	3	31
ABP1	3	6	1	7	6	8	3	5	5	1	34	16	10	19	18	15	11	27	0	21
ABR	512	461	518	434	410	291	462	416	481	450	563	594	459	474	356	736	428	1028	116	530
ABRA	0	0	0	0	0	0	0	0	0	0	17	45	26	28	19	14	32	47	0	39
ABT1	112	114	94	70	86	69	124	104	97	73	143	112	80	78	130	131	136	278	26	119
ABTB1	251	212	121	120	105	68	118	174	196	92	48	64	59	44	47	73	33	150	26	91
ABTB2	31	90	47	41	66	83	112	36	48	15	76	145	73	39	95	40	70	73	13	108
ACAA1	185	230	122	143	131	128	176	181	178	164	131	123	144	89	91	64	68	154	24	132
ACAA2	73	99	74	47	76	60	59	72	69	79	289	162	211	198	221	227	169	244	45	322
ACACA	726	999	780	1439	589	1061	1359	630	1190	872	2835	2618	1693	1555	1395	3282	1414	3136	272	1904
ACACB	712	470	460	297	262	170	358	478	492	283	509	356	337	445	341	316	298	671	72	654
ACAD8	91	142	106	93	86	133	137	101	103	82	219	172	194	106	183	220	111	163	42	229
ACAD9	187	264	243	279	153	261	398	228	280	189	370	368	290	190	261	313	373	373	48	291
ACAD10	138	252	175	219	143	193	313	150	227	200	472	376	357	387	434	353	339	419	80	364
ACAD11	231	273	252	275	183	174	378	195	271	257	535	409	455	452	416	777	447	714	63	598
ACADL	4	6	4	8	8	10	1	6	18	1	107	43	74	28	31	73	68	47	1	31
ACADM	333	330	295	257	270	297	413	369	369	248	868	971	753	726	793	1473	820	1411	184	1211
ACADS	45	80	48	40	45	34	67	64	55	57	56	61	16	27	40	17	56	40	9	21
ACADSB	350	332	334	437	236	240	397	269	562	412	1381	1429	697	1656	995	1181	893	2443	181	1098
ACADVL	1055	1621	1342	1418	985	1157	1626	1347	1393	1174	742	598	464	414	279	390	378	731	186	502
ACAN	1	0	0	1	1	0	1	1	0	2	60	87	50	62	48	63	71	115	0	102
ACAP1	122	36	53	33	58	24	30	71	37	18	37	52	20	43	28	10	71	77	5	36
ACAP2	709	690	618	479	614	489	776	703	749	443	2298	2228	1782	2231	1766	2730	2446	3527	344	2931
ACAP3	249	233	167	250	118	176	290	144	185	167	86	82	74	35	60	32	43	109	13	90
ACAT1	230	275	173	137	170	192	228	260	215	105	602	496	507	467	481	647	434	752	84	780
ACAT2	32	75	34	71	40	67	60	76	63	60	290	238	110	57	164	547	119	321	16	248
ACBD3	421	493	408	355	347	331	491	426	392	295	1232	1107	1156	929	1062	1325	1031	1423	175	1453
ACBD4	69	75	66	57	51	44	97	58	69	56	68	59	56	40	43	40	81	263	11	123
ACBD5	174	204	163	164	153	154	197	198	228	194	557	538	498	562	672	600	487	1026	163	660
ACBD6	174	210	113	202	132	127	252	194	208	135	272	282	223	195	207	221	355	345	45	369
ACBD7	35	14	38	27	23	35	130	19	8	16	343	135	294	59	110	118	76	187	17	108
ACCN1	2	0	0	0	2	0	0	3	1	3	43	72	36	41	39	38	49	73	0	57
ACCN2	69	104	52	131	41	127	157	84	71	52	117	186	71	28	103	83	70	167	20	117
ACCN3	2	4	10	10	6	6	11	6	4	5	8	19	21	12	17	26	25	27	0	28
ACCN4	2	2	1	0	0	0	0	1	0	2	30	41	19	22	27	18	25	40	0	47
ACCN5	0	0	1	0	0	0	0	0	0	0	13	14	13	7	17	6	13	13	0	19
ACCS	93	154	127	199	83	126	209	115	226	118	76	109	164	119	111	100	107	180	35	188
ACCSL	0	1	0	0	0	0	1	0	0	0	9	11	6	13	10	8	13	23	0	19
ACD	57	53	32	43	31	26	68	46	44	43	62	95	19	45	58	17	28	79	11	68
ACE	43	57	48	55	58	48	105	39	70	38	111	89	82	50	90	96	83	141	9	130
ACE2	14	44	18	7	5	11	8	16	6	3	43	42	105	35	63	87	48	111	5	45
ACER1	1	0	0	0	1	0	1	0	0	0	14	6	7	15	7	24	12	7	0	14
ACER2	28	22	27	26	21	15	24	22	54	20	102	102	44	148	92	89	56	178	15	149
ACER3	168	157	123	254	121	350	281	167	151	113	1433	1048	556	366	469	1342	465	660	65	456
ACHE	2	11	1	6	14	5	0	6	9	0	21	45	26	37	33	28	32	53	0	61
ACIN1	1137	1173	1083	1305	898	943	1867	1031	1175	817	1477	1171	1009	1006	918	1244	977	2326	197	1485
ACLY	515	548	462	662	423	572	692	485	553	523	1131	1171	798	596	482	809	610	1339	90	703
ACMSD	0	0	0	0	0	0	2	0	2	0	11	10	6	4	9	14	6	7	0	13
ACN9	39	55	24	41	18	36	54	45	39	39	195	213	178	123	162	194	156	183	20	202
ACO1	237	218	205	200	160	185	238	286	223	122	380	285	307	346	338	565	212	563	51	318
ACO2	147	322	194	214	249	199	272	187	212	169	423	263	211	222	249	274	251	399	32	300
ACOT1	0	0	0	3	0	0	0	1	5	0	2	2	2	5	1	3	7	15	0	7
ACOT2	3	9	1	15	13	6	14	19	10	7	8	12	6	10	6	9	12	19	6	10
ACOT4	6	7	2	6	7	8	3	6	9	4	12	19	8	9	15	18	5	28	0	19
ACOT6	0	0	0	0	0	0	0	0	0	0	9	10	8	2	5	4	9	12	0	11
ACOT7	16	14	12	23	11	30	21	14	12	18	31	41	20	27	23	13	38	64	4	44
ACOT8	63	92	90	92	66	84	132	114	118	52	52	90	60	47	56	94	31	105	20	7
ACOT9	128	127	77	90	102	52	106	80	109	77	201	151	105	240	109	245	185	416	29	207
ACOT11	24	12	15	22	30	6	15	21	25	10	18	49	28	31	30	58	29	57	1	27
ACOT12	0	1	0	1	1	1	0	0	0	1	11	30	4	7	11	19	16	29	0	20
ACOT13	103	137	75	145	82	90	196	147	116	60	212	202	175	255	203	449	197	361	18	246
ACOX1	544	672	403	389	376	359	553	423	517	351	1610	1596	1151	1110	1361	1407	1477	2253	264	1914
ACOX2	56	51	49	78	44	45	89	93	99	66	107	108	78	99	65	80	116	144	12	110
ACOX3	203	275	227	253	149	259	392	197	302	297	449	444	312	225	269	238	279	509	90	424
ACOXL	2	0	1	0	0	0	2	1	1	1	10	16	12	11	16	15	24	25	0	27
ACP1	226	254	203	165	204	287	301	288	184	188	1226	1142	1054	704	932	1311	1033	1464	155	1303
ACP2	78	90	92	99	69	90	142	85	99	82	100	100	132	125	94	167	79	179	17	89
ACP5	91	72	53	99	102	56	105	102	82	41	154	151	107	105	147	116	108	140	17	99
ACP6	104	125	113	108	83	73	222	121	135	73	155	95	198	166	124	174	81	316	32	165
ACPL2	104	180	125	187	91	173	232	123	166	152	572	677	478	280	356	426	423	761	50	509
ACPP	14	11	11	7	6	9	8	4	8	11	62	56	25	89	50	51	49	111	5	71
ACPT	0	0	0	0	0	0	0	0	1	0	7	13	11	6	10	6	10	9	0	14
ACR	2	4	1	0	2	2	3	2	0	0	15	20	7	16	7	11	20	20	1	19
ACRBP	8	9	14	10	4	2	21	16	2	4	9	32	32	18	26	21	21	56	2	22
ACRC	23	33	17	41	42	29	81	38	35	48	89	99	76	71	48	66	70	153	9	157
ACRV1	0	0	0	0	0	0	1	0	1	0	12	13	6	8	12	7	13	17	0	13
ACSBG1	0	1	0	0	1	0	0	0	1	0	22	29	17	17	15	14	23	32	1	32
ACSBG2	3	0	1	1	7	0	0	3	4	1	20	22	11	7	25	18	23	32	0	20
ACSF2	92	170	137	129	101	81	131	115	176	209	124	75	69	94	61	70	84	281	14	93
ACSF3	69	80	93	92	59	60	125	88	86	104	66	90	48	84	70	76	57	96	17	111
ACSL1	698	864	365	322	213	138	199	372	692	507	823	481	459	439	360	775	618	703	44	664
ACSL3	832	933	808	823	821	1052	1465	938	1473	738	3865	3326	2909	1856	3476	3733	2798	3634	484	3050
ACSL4	470	332	405	391	389	374	413	457	424	185	1353	1174	908	998	786	2071	1065	1452	132	1205
ACSL5	186	224	182	132	180	156	154	212	160	74	491	476	345	328	336	580	276	784	94	498
ACSL6	27	10	19	14	20	10	16	17	27	53	166	173	83	114	103	125	90	193	7	99
ACSM1	11	16	9	9	9	11	8	14	155	61	36	35	28	24	12	9	91	49	1	58
ACSM2A	0	0	0	1	0	0	0	0	0	0	6	17	12	11	6	7	17	23	0	25
ACSM2B	0	0	0	0	0	0	0	0	0	0	7	8	2	8	8	6	10	14	0	4
ACSM3	15	19	42	62	27	42	44	29	99	48	224	115	208	138	102	133	179	316	14	86
ACSM4	0	0	0	0	0	0	0	0	0	0	11	9	10	14	10	8	18	19	0	23
ACSM5	15	4	8	3	15	3	1	8	4	1	16	34	21	10	31	10	25	38	2	41
ACSS1	282	319	282	183	171	229	359	293	236	141	219	232	263	194	135	123	252	304	69	250
ACSS2	334	399	284	286	267	276	464	334	416	188	380	392	404	246	245	251	390	321	74	517
ACSS3	111	47	89	120	59	80	104	87	184	114	410	329	337	211	249	715	431	601	31	393
ACTA1	3	0	0	0	2	0	3	14	52	14	9	21	12	15	9	7	9	17	2	16
ACTA2	2398	1823	1785	2273	3035	1933	2346	4428	3569	1554	4256	3777	2456	4928	2931	3601	2306	3899	909	3599
ACTB	2189	1771	1728	1930	2092	1929	2415	1628	1414	1665	7790	5663	2772	4806	3642	5264	3072	6423	1157	4544
ACTBL2	1	0	5	1	3	0	1	1	1	1	27	26	17	15	23	18	23	38	0	32
ACTC1	2	1	1	2	0	0	2	0	2	1	42	49	34	39	35	41	38	70	0	72
ACTG1	2011	2282	1703	1936	2195	1919	2376	1864	1619	1635	20005	10890	9803	9876	11132	16345	8616	17427	2873	13441
ACTG2	448	282	254	464	333	575	317	405	556	344	849	1330	339	794	332	467	569	652	144	838
ACTL6A	203	256	263	290	207	312	396	271	283	206	800	667	445	390	376	715	443	781	76	699
ACTL6B	0	0	0	0	0	0	2	0	0	0	15	16	16	9	8	13	21	21	0	19
ACTL7A	0	0	0	0	0	0	0	0	0	0	12	12	1	12	18	7	10	13	0	15
ACTL7B	0	0	0	0	0	0	0	0	0	1	10	10	8	8	6	8	12	13	0	11
ACTL8	1	6	0	1	1	1	1	0	0	0	13	24	13	12	11	14	22	29	0	19
ACTL9	0	0	0	0	0	0	0	0	0	1	5	21	7	11	11	7	11	23	0	14
ACTN1	1485	1218	1490	1584	1261	1105	1466	1120	1492	1315	2085	1650	1253	1471	1208	1587	1291	2125	320	1879
ACTN2	1	0	1	0	2	0	0	6	7	4	79	87	46	66	21	28	83	88	0	76
ACTN3	1	1	0	0	1	0	0	0	1	4	16	19	9	11	13	15	21	34	0	24
ACTN4	1233	1232	978	1142	892	976	1392	972	1044	861	1346	1201	799	993	894	1281	677	1709	247	1417
ACTR1A	315	330	276	270	289	237	445	313	314	206	526	378	239	260	190	301	287	513	60	355
ACTR1B	264	258	183	232	180	204	264	233	255	188	171	119	95	86	103	82	122	205	44	102
ACTR2	512	509	406	403	484	382	532	406	468	334	1688	1930	1047	1177	1143	2104	1050	2526	257	1704
ACTR3	787	649	529	583	699	514	682	760	562	385	1919	2037	1149	1374	1071	2461	1575	2899	192	1922
ACTR3B	67	76	45	56	55	66	44	63	61	47	293	149	219	112	199	353	216	244	54	200
ACTR3BP2	0	0	0	0	0	0	0	0	0	0	24	30	13	32	15	21	38	38	0	27
ACTR3C	7	8	13	20	8	7	10	8	17	7	37	59	55	38	83	64	29	81	4	85
ACTR5	98	108	74	121	75	83	121	116	110	64	156	140	101	108	154	86	112	190	15	172
ACTR6	149	162	104	98	130	120	180	174	120	138	574	539	332	446	431	782	531	661	119	782
ACTR8	183	213	125	160	171	213	275	164	199	154	566	400	398	455	420	467	281	620	66	506
ACTR10	247	263	184	128	216	187	279	311	267	161	626	601	444	459	619	883	534	857	108	907
ACTRT1	3	0	1	2	0	0	0	2	0	0	13	18	2	9	9	6	12	22	0	15
ACTRT2	0	0	0	0	0	0	0	0	0	0	8	16	3	8	13	11	8	20	0	21
ACVR1	220	260	191	191	182	224	270	251	263	201	871	789	500	622	656	890	505	1126	89	796
ACVR1B	244	417	224	182	211	184	295	175	252	176	555	439	295	252	365	315	444	527	66	354
ACVR1C	82	26	30	19	20	15	9	49	60	13	109	179	108	109	109	117	155	225	8	138
ACVR2A	533	477	422	343	349	419	613	577	504	474	1714	1503	1430	1408	1369	2291	1133	2356	261	1636
ACVR2B	415	426	312	276	250	286	544	364	475	279	1217	973	654	686	1014	956	998	1820	223	1469
ACVRL1	149	162	141	112	121	110	174	154	151	69	187	148	183	121	101	178	71	205	22	169
ACY1	128	140	140	168	94	188	212	138	143	102	173	160	108	41	105	117	123	171	20	101
ACY3	10	13	2	3	9	3	12	15	16	0	16	31	4	5	8	9	11	21	5	22
ACYP1	20	49	41	48	35	37	73	53	37	34	58	59	53	85	65	77	27	137	5	111
ACYP2	17	17	24	29	22	32	33	35	22	28	112	93	90	125	81	188	192	106	28	164
ADA	17	16	15	18	9	12	23	23	18	6	53	30	23	34	17	28	68	26	6	12
ADAD1	0	0	0	0	0	0	0	0	0	0	16	19	7	10	22	8	17	23	1	18
ADAD2	0	2	0	0	0	0	0	0	0	0	24	30	20	28	22	12	24	32	1	39
ADAL	84	63	60	60	44	66	135	79	71	56	272	237	211	136	163	308	277	358	28	232
ADAM1	66	93	90	108	80	87	180	92	105	70	397	242	190	205	215	203	149	462	34	426
ADAM2	0	0	0	0	0	2	0	1	5	1	18	22	11	11	22	14	23	20	0	19
ADAM3A	0	0	0	0	0	0	0	0	0	0	16	32	13	20	19	12	26	23	0	28
ADAM5P	0	0	0	1	0	0	1	1	0	0	8	11	11	4	9	6	7	16	0	16
ADAM6	0	0	0	0	0	0	0	0	0	0	13	12	12	10	17	6	16	20	0	21
ADAM7	0	0	0	0	0	0	0	0	0	0	13	24	12	13	20	16	11	26	0	32
ADAM8	54	40	34	32	28	18	31	30	18	22	26	47	31	36	35	21	64	50	3	34
ADAM9	404	414	340	375	365	358	401	349	466	580	1227	1158	774	1069	791	1392	1088	1453	131	1245
ADAM10	576	584	635	595	471	549	685	543	561	751	3353	3126	2069	2332	1896	2700	1838	3386	330	2418
ADAM11	11	4	7	4	7	6	9	14	8	5	23	57	34	22	34	26	35	55	1	53
ADAM12	477	748	279	526	198	535	1113	212	388	457	1770	1813	1122	991	1145	1024	819	1253	276	355
ADAM15	423	416	339	400	234	316	475	324	305	249	256	273	228	168	117	95	130	396	61	248
ADAM17	245	201	309	315	282	315	389	258	265	287	962	800	477	637	565	769	643	944	143	750
ADAM18	0	1	0	0	1	0	0	0	0	0	33	36	15	24	21	21	27	42	0	31
ADAM19	223	100	86	85	212	61	130	133	86	91	207	196	113	204	197	360	134	178	18	169
ADAM20	47	51	52	48	36	46	84	43	91	51	114	168	179	218	152	162	201	310	26	172
ADAM21	0	0	0	0	0	0	1	0	0	0	4	34	6	13	9	15	19	16	0	16
ADAM21P1	0	0	0	0	0	0	0	0	0	0	7	10	5	5	6	6	5	12	0	14
ADAM22	144	51	79	84	98	44	85	93	129	48	215	283	205	215	206	329	253	421	21	249
ADAM23	18	3	10	15	13	3	13	15	12	2	33	36	25	23	22	39	22	68	4	41
ADAM28	219	138	141	79	235	92	134	134	141	72	256	237	205	242	172	618	199	764	44	316
ADAM29	0	0	0	0	0	0	0	0	0	1	26	39	20	20	24	17	40	46	0	35
ADAM30	0	0	0	0	0	1	0	0	0	0	34	34	30	22	24	22	28	48	1	46
ADAM32	104	145	42	74	107	155	107	203	158	33	339	289	359	173	382	388	413	657	45	444
ADAM33	323	352	176	199	110	130	438	164	266	117	89	116	111	112	103	104	96	402	18	113
ADAMDEC1	14	9	16	8	56	8	3	9	2	7	106	30	26	46	25	15	25	36	7	26
ADAMTS1	388	413	258	314	380	224	326	342	426	149	631	415	262	337	262	393	211	653	82	766
ADAMTS2	165	230	141	167	78	130	207	131	123	227	334	207	273	204	172	210	204	331	52	230
ADAMTS3	22	31	23	74	32	33	65	26	27	57	230	251	106	93	129	196	118	276	16	110
ADAMTS4	17	14	5	25	8	30	34	2	13	33	104	130	80	71	72	54	51	97	3	88
ADAMTS5	1163	920	652	974	693	648	1139	1211	1442	488	3108	3263	2008	2374	2782	3961	2227	6123	451	4851
ADAMTS6	21	13	9	9	14	9	7	6	7	13	75	125	65	103	68	64	78	123	0	100
ADAMTS7	14	29	6	15	4	8	12	15	6	8	48	52	21	37	36	26	48	81	0	61
ADAMTS8	15	48	11	43	17	66	87	17	47	120	86	43	36	32	57	57	48	55	3	58
ADAMTS9	266	254	589	1209	210	1649	2231	476	218	398	3225	2379	1340	510	587	3360	436	1583	69	620
ADAMTS10	87	74	42	65	51	43	89	65	49	40	74	63	42	46	45	46	43	99	3	74
ADAMTS12	304	566	202	353	232	321	686	436	423	290	734	544	538	345	655	651	613	898	74	301
ADAMTS13	25	38	27	42	16	27	67	13	27	48	34	63	45	38	51	34	50	95	2	62
ADAMTS14	2	62	3	23	6	20	36	2	2	22	50	70	30	38	47	42	51	83	2	55
ADAMTS15	95	128	76	207	75	135	186	62	325	154	171	199	85	127	107	110	135	216	19	88
ADAMTS16	4	10	8	27	17	58	49	5	13	74	82	201	66	46	72	45	56	123	3	59
ADAMTS17	29	34	27	40	20	28	23	41	37	21	60	99	62	131	87	92	63	167	4	92
ADAMTS18	1	48	28	253	54	251	167	29	62	116	804	309	202	239	363	536	226	547	12	126
ADAMTS19	5	9	4	17	1	19	9	1	12	2	57	105	31	32	52	31	55	68	0	73
ADAMTS20	0	0	0	0	2	0	0	0	0	0	34	51	30	27	35	27	35	50	0	51
ADAMTSL1	68	38	125	28	23	22	54	47	106	11	94	106	112	66	81	59	75	141	1	119
ADAMTSL2	14	5	6	6	4	2	3	8	5	1	21	21	27	20	29	25	30	47	0	37
ADAMTSL3	54	107	37	55	84	99	163	106	191	56	189	134	191	164	273	380	181	416	29	317
ADAMTSL4	40	44	36	19	42	28	46	66	28	31	40	61	46	38	47	40	51	135	6	66
ADAMTSL5	8	14	14	11	6	7	32	8	10	10	39	40	27	66	46	46	57	42	3	29
ADAP1	21	19	15	15	7	7	3	13	10	24	18	46	19	29	13	14	23	56	0	29
ADAP2	99	67	72	68	80	66	82	90	80	38	157	120	137	174	100	177	89	319	22	90
ADAR	2321	2200	2758	1944	2352	2162	3402	2793	2802	1594	5304	5025	3453	4247	3687	5759	3830	7294	747	5012
ADARB1	183	168	188	228	185	170	230	175	160	183	583	453	232	375	285	424	540	875	55	517
ADARB2	8	8	13	13	6	3	2	3	2	1	70	111	88	68	84	49	64	118	0	127
ADAT1	76	97	80	111	69	113	119	62	109	122	389	371	144	254	236	412	300	523	37	290
ADAT2	105	143	116	188	92	154	273	113	133	100	596	529	322	268	369	517	308	744	70	541
ADAT3	8	17	5	16	7	3	6	2	1	8	14	21	8	9	22	11	11	23	0	10
ADC	40	43	37	35	41	11	32	54	42	31	32	43	41	46	34	37	29	92	6	52
ADCK1	32	34	43	48	28	35	61	26	56	27	67	101	56	42	75	33	58	58	11	36
ADCK2	148	199	122	88	138	140	205	158	139	112	108	111	68	94	108	66	100	112	28	133
ADCK3	291	334	239	234	192	232	382	296	271	188	278	176	241	82	203	136	74	381	56	174
ADCK4	110	105	87	88	70	73	133	101	91	94	65	66	26	39	37	25	48	108	11	38
ADCK5	41	56	38	58	29	27	101	38	54	23	14	19	13	14	14	12	14	49	2	39
ADCY1	118	143	95	180	96	92	137	148	274	103	250	282	168	253	204	167	172	448	25	353
ADCY2	30	47	23	9	19	21	33	37	32	21	90	88	87	104	132	49	90	181	5	182
ADCY3	357	280	286	203	178	193	274	238	208	204	286	256	247	200	201	222	229	543	58	212
ADCY4	100	53	81	53	53	25	60	64	64	29	46	67	44	49	44	64	31	97	8	83
ADCY5	142	162	94	128	100	91	176	153	140	83	287	215	116	96	158	115	152	262	42	195
ADCY6	587	780	534	903	384	663	1311	462	686	759	676	648	421	272	357	375	388	772	110	388
ADCY7	223	190	201	165	245	158	258	242	187	96	335	256	186	153	226	322	176	431	65	248
ADCY8	0	1	0	0	1	0	2	0	0	1	27	35	21	16	28	24	26	52	1	60
ADCY9	166	294	171	181	162	131	231	154	208	171	257	263	172	220	240	309	155	384	43	338
ADCY10	5	7	3	4	3	8	1	7	9	2	34	57	36	26	36	47	56	66	1	67
ADCYAP1	0	0	0	0	5	2	0	0	31	4	22	49	20	28	36	18	39	39	0	45
ADCYAP1R1	193	362	160	167	220	170	369	226	357	92	262	349	122	190	266	298	268	509	38	302
ADD1	909	921	788	750	744	563	998	829	952	535	1117	900	1060	1044	917	1127	949	1626	202	1070
ADD2	37	17	15	24	37	16	20	19	23	10	66	93	45	60	48	94	88	129	1	106
ADD3	1315	1409	1031	762	1097	871	1453	1226	1585	924	3220	2458	2947	2681	3140	4233	2954	4733	356	3485
ADH1A	1	0	0	0	0	0	0	4	1	0	11	11	14	5	9	4	10	12	0	13
ADH1B	436	186	53	23	110	48	18	610	530	32	132	39	101	104	77	76	91	115	7	260
ADH1C	12	37	14	2	4	4	5	29	27	1	4	10	8	8	5	3	10	10	5	33
ADH4	1	1	0	0	3	0	0	0	1	0	13	12	13	11	16	6	10	19	0	24
ADH5	430	387	292	240	263	212	310	353	338	149	1066	890	766	688	815	991	899	1401	112	1025
ADH6	0	0	0	3	0	0	0	0	0	0	27	32	27	23	22	26	19	48	0	46
ADH7	0	0	0	0	0	0	0	0	0	0	9	16	16	11	18	18	17	29	0	21
ADHFE1	78	74	94	82	62	65	173	59	142	76	154	183	209	178	210	131	160	375	44	260
ADI1	271	288	199	159	232	191	212	240	281	111	419	429	412	238	379	447	684	455	115	384
ADIG	0	0	1	0	0	0	0	0	0	2	9	14	11	7	7	14	8	10	0	10
ADIPOQ	715	79	71	11	43	8	7	527	474	31	251	48	50	116	141	35	56	65	1	60
ADIPOR1	219	285	239	197	256	181	313	303	241	193	932	1777	1376	1351	577	4690	5329	1214	123	2604
ADIPOR2	342	376	319	290	282	298	415	353	430	268	781	622	674	545	540	966	650	1218	113	668
ADK	180	156	170	167	159	144	211	194	193	151	717	648	600	502	573	793	603	1083	123	843
ADM	22	11	7	8	2	10	10	15	26	3	16	24	10	7	29	13	26	14	2	36
ADM2	16	22	18	32	12	25	32	15	13	12	90	76	41	49	64	41	68	125	9	105
ADNP	785	992	1003	1131	942	1100	1661	937	1214	922	4774	3753	2921	2705	3349	5204	3034	5249	374	3842
ADNP2	263	276	233	262	224	235	361	262	293	236	652	652	469	384	545	854	445	816	122	669
ADO	257	276	177	245	240	277	398	253	256	163	937	752	368	482	540	1064	414	828	79	710
ADORA1	132	187	103	191	105	259	286	93	123	100	140	192	104	74	120	77	142	112	13	148
ADORA2A	51	21	27	16	24	14	27	36	28	20	31	46	48	36	28	18	40	44	9	51
ADORA2B	8	20	17	22	22	20	14	17	10	11	48	55	34	59	19	44	30	88	2	86
ADORA3	32	25	23	11	26	18	26	26	14	14	96	66	65	82	40	110	49	68	9	94
ADPGK	299	323	245	290	256	246	442	313	345	217	510	552	294	330	348	293	328	597	68	399
ADPRH	52	55	68	54	61	42	58	69	57	44	158	139	131	140	110	71	113	166	17	102
ADPRHL1	14	19	24	18	17	24	32	33	33	17	30	49	36	31	29	17	33	60	8	106
ADPRHL2	80	83	56	51	53	51	85	74	88	39	47	62	11	10	32	68	24	138	6	34
ADRA1A	13	5	10	5	5	0	3	11	13	0	41	39	33	19	36	21	38	48	1	56
ADRA1B	4	5	2	0	2	0	1	2	9	1	18	35	15	13	14	34	18	24	0	26
ADRA1D	0	0	0	0	2	1	0	0	3	1	19	37	25	19	27	13	34	35	0	39
ADRA2A	90	54	23	67	52	52	72	49	92	92	93	83	31	85	42	113	87	325	12	99
ADRA2B	6	6	0	9	4	6	2	5	6	4	45	57	42	34	39	32	50	75	1	67
ADRA2C	2	2	3	1	0	2	0	3	0	2	19	20	12	19	21	18	22	31	0	32
ADRB1	5	5	7	2	0	1	6	11	1	3	30	50	19	34	47	33	50	59	3	54
ADRB2	77	49	60	18	40	24	37	80	41	22	176	98	196	212	105	154	79	279	13	208
ADRB3	1	2	1	0	1	0	0	2	0	0	20	36	14	12	22	21	23	44	0	35
ADRBK1	487	434	447	442	363	366	645	384	417	266	246	222	190	120	115	172	114	245	57	204
ADRBK2	485	338	466	388	390	443	756	362	418	403	1582	1317	958	951	1699	1354	1220	1698	291	1598
ADRM1	206	176	158	156	155	146	197	154	134	103	88	89	43	90	63	54	77	78	6	61
ADSL	158	178	189	177	150	200	251	236	146	127	688	355	534	364	315	425	436	459	89	445
ADSS	420	354	385	331	322	327	529	375	450	206	930	863	818	838	796	1170	984	1389	168	1458
ADSSL1	14	12	7	8	8	16	9	12	12	23	79	53	92	63	44	86	36	94	2	93
AEBP1	532	517	211	377	265	290	424	322	601	214	304	341	225	242	210	227	181	284	78	239
AEBP2	377	467	296	347	348	378	513	349	462	268	1556	1588	1036	1065	1273	2037	1362	2314	271	1992
AEN	112	185	171	219	134	184	288	88	154	80	231	207	75	154	45	187	170	147	42	236
AES	858	1114	672	667	912	687	1112	792	1005	641	362	424	274	230	273	332	370	583	117	469
AFAP1	469	623	430	457	326	521	774	408	506	348	1041	997	587	594	614	562	447	853	137	858
AFAP1-AS1	4	5	0	6	5	2	3	0	3	0	68	88	68	55	54	101	61	127	0	154
AFAP1L1	37	29	55	38	25	8	30	35	28	22	81	147	61	113	122	62	91	154	6	95
AFAP1L2	209	232	203	250	171	169	318	189	279	236	542	437	256	324	347	585	276	682	70	444
AFF1	1029	1162	1217	1171	969	865	1558	1147	1305	918	3105	2929	2092	2883	2594	3735	2551	5766	475	3822
AFF2	17	30	30	21	31	16	28	22	10	23	237	223	190	141	180	282	195	191	7	300
AFF3	404	423	578	1659	324	606	918	312	970	2462	2498	2469	1031	2518	1265	2403	1616	4138	184	1795
AFF4	1704	2146	1809	1823	1856	1684	2739	1710	2092	1663	6945	5824	4900	4458	5847	6757	5743	8928	952	6586
AFG3L1P	56	49	62	95	44	56	97	37	55	52	149	65	115	128	93	93	56	115	20	129
AFG3L2	232	308	242	250	242	250	345	232	271	152	508	452	409	287	334	625	301	492	83	567
AFM	0	0	0	0	0	0	0	2	1	0	17	16	13	17	20	12	17	27	0	19
AFMID	69	90	82	107	65	88	136	73	171	94	116	183	198	189	159	189	148	257	38	128
AFP	22	4	7	4	17	2	1	4	0	0	26	59	15	130	13	9	87	118	14	52
AFTPH	602	580	493	430	487	436	709	632	574	331	1422	1366	1082	1074	1361	1848	1588	2347	251	2216
AGA	206	157	106	105	75	94	190	135	121	97	320	476	314	268	389	336	452	603	55	323
AGAP1	354	465	328	281	291	303	475	248	352	276	621	531	354	341	333	627	273	768	52	545
AGAP2	94	38	46	46	44	36	60	71	37	35	77	137	54	86	77	184	75	123	4	87
AGAP3	275	295	280	350	265	219	479	267	322	262	114	198	91	149	75	210	72	153	23	153
AGAP4	0	0	0	0	0	0	0	1	1	0	0	1	0	1	0	0	0	9	0	2
AGAP5	9	9	13	21	5	5	16	2	3	7	30	30	22	33	15	43	25	31	0	42
AGAP6	10	7	13	18	5	16	10	2	9	12	19	36	29	28	15	20	25	29	6	30
AGAP7	0	0	0	0	0	0	2	2	0	0	1	2	12	0	0	2	1	2	0	2
AGAP8	0	1	0	0	1	0	0	1	0	0	1	3	1	5	4	0	3	2	0	1
AGAP9_dup1	0	0	0	0	0	0	0	0	0	0	0	1	0	1	0	0	0	0	0	0
AGAP9_dup2	4	0	0	2	0	1	2	1	0	0	0	0	0	0	0	0	0	2	0	2
AGAP11	61	38	33	25	30	9	23	25	41	9	34	41	100	55	40	155	48	222	8	95
AGBL1	0	0	0	0	2	1	0	0	0	0	25	43	18	14	19	16	32	26	0	29
AGBL2	8	10	10	6	16	1	15	8	11	13	38	58	40	51	51	37	41	109	3	102
AGBL3	24	37	14	11	19	9	22	9	26	8	138	114	87	54	91	94	94	162	11	123
AGBL4	6	8	9	20	12	7	12	18	14	14	61	61	63	34	72	50	39	91	6	42
AGBL5	98	141	93	108	106	106	188	106	107	78	257	177	144	125	183	163	131	355	35	260
AGER	5.28572	6.28572	5.42858	9.28571	4.85714	6.42857	11.1429	4.71429	3.85714	12.4286	5.71428	6.14285	2	4.14285	3.42857	3.57142	2.71428	7.14286	1.14286	15.4286
AGFG1	959	1053	805	896	939	998	1498	984	992	628	3877	3790	2243	2063	2602	4176	2813	4141	501	3848
AGFG2	150	148	103	108	113	106	189	135	132	90	112	146	81	116	120	81	80	194	19	168
AGGF1	283	302	215	215	228	266	321	270	313	229	935	938	618	836	838	1276	713	1166	124	1189
AGK	133	183	154	180	113	138	211	152	153	150	318	459	249	270	223	461	314	451	50	493
AGL	416	492	364	481	381	434	715	446	548	409	1723	1934	1368	1240	1881	1823	1793	2511	205	2084
AGMAT	5	2	3	7	6	10	5	6	2	2	42	59	27	69	26	32	36	68	5	54
AGMO	7	5	3	10	3	1	5	6	10	5	60	44	51	28	31	16	16	27	2	27
AGPAT1	34.8571	39.7143	46.8571	37.5714	32.5715	36.7143	61.1429	50.7143	39.8571	24.4285	29.2857	43.5714	25.1428	25.4286	21.8571	16.7143	13	40.1428	11.5714	32.2858
AGPAT2	78	60	34	16	22	18	27	72	68	28	31	24	27	26	10	6	14	101	3	21
AGPAT3	283	384	324	366	249	378	506	299	351	335	433	534	405	217	371	450	364	533	68	595
AGPAT4	174	128	124	116	86	59	129	124	132	71	258	276	136	264	216	209	273	479	36	251
AGPAT5	197	172	187	262	184	305	390	193	230	250	1028	1194	566	549	685	1174	852	1455	193	1150
AGPAT6	471	416	694	437	377	423	956	459	482	579	1335	797	1773	582	744	865	1357	1279	159	1308
AGPAT9	43	31	31	12	37	29	43	31	48	21	148	121	114	86	59	115	69	145	16	96
AGPHD1	14	23	11	24	23	21	18	20	14	13	99	101	29	75	138	74	83	89	19	100
AGPS	492	458	358	339	367	329	466	465	372	200	1220	1197	1181	1246	1185	1759	1228	1875	179	1634
AGR2	44	38	86	199	38	24	76	43	156	220	341	410	174	611	414	395	547	734	18	368
AGR3	23	10	18	48	22	14	61	21	64	70	177	192	141	426	243	159	192	308	21	152
AGRN	590	827	542	743	312	453	694	335	472	865	275	414	187	193	159	127	236	350	111	247
AGRP	0	0	0	0	0	0	0	0	0	1	6	6	4	2	6	6	5	12	0	5
AGSK1_dup1	0	0	1	0	0	0	1	0	1	0	1	0	2	0	0	0	1	1	0	1
AGSK1_dup2	0	0	0	0	0	0	0	0	0	0	0	3	1	0	0	0	0	0	0	0
AGSK1_dup3	1	0	0	0	0	0	1	0	0	0	0	0	0	0	0	0	0	0	0	0
AGT	6	7	5	14	0	4	0	1	4	3	30	26	10	22	19	38	23	30	1	31
AGTPBP1	266	217	235	234	187	228	356	249	248	178	1030	724	652	611	666	1309	816	1371	118	899
AGTR1	32	45	29	15	22	17	47	41	55	20	140	95	146	100	120	131	155	163	39	210
AGTR2	0	0	0	0	0	0	1	0	0	0	27	34	27	15	20	18	16	32	0	26
AGTRAP	70	69	74	58	77	87	127	107	89	85	57	84	15	29	43	67	24	75	24	106
AGXT	0	1	0	0	0	1	0	0	0	1	9	17	3	13	21	13	10	23	0	28
AGXT2	0	0	0	2	0	1	4	0	0	0	21	25	17	35	17	21	19	31	0	29
AGXT2L1	0	0	3	2	0	0	4	0	2	0	7	23	10	12	9	11	15	28	0	19
AGXT2L2	120	143	118	163	100	111	219	127	177	181	79	121	84	42	103	99	116	211	26	144
AHCTF1	120	135	182	190	146	145	197	155	208	122	1095	1008	663	831	805	1294	788	1356	73	1469
AHCY	419	642	444	545	379	709	820	628	559	611	1048	771	790	381	593	691	598	799	126	800
AHCYL1	740	853	820	889	776	881	1311	799	1015	690	2481	2408	1328	1280	1419	2175	2007	2553	308	1933
AHCYL2	154	290	144	203	162	205	350	200	251	184	780	747	524	534	582	550	706	987	78	556
AHDC1	266	348	251	444	161	290	471	165	233	279	300	420	183	248	172	393	180	488	97	347
AHI1	419	428	397	489	351	283	599	331	489	311	1141	1144	981	994	1235	1962	906	2910	217	2096
AHNAK	21848	28737	15555	10347	20021	10279	18848	21062	21412	9037	23235	14502	18435	31142	25152	36856	24041	48871	5944	38248
AHNAK2	252	546	237	113	255	92	250	264	382	97	263	304	247	297	364	389	321	608	45	551
AHR	920	1682	1117	1136	979	855	1216	934	811	488	4426	4046	2338	2736	2978	5527	2809	6098	618	5126
AHRR	9	6	12	5	10	16	19	9	14	9	68	82	44	53	52	41	52	95	1	104
AHSA1	200	280	181	203	179	247	264	300	206	133	464	288	451	292	267	664	342	668	54	547
AHSA2	574	592	583	657	396	428	1011	495	748	777	888	812	755	909	691	1268	706	2031	188	997
AHSG	0	0	0	0	0	0	0	0	0	0	13	13	10	6	18	7	11	13	0	18
AHSP	0	0	0	0	0	0	0	0	0	0	5	8	3	5	8	2	6	6	0	13
AICDA	0	0	0	0	1	1	0	0	0	0	25	34	15	23	18	19	23	34	0	27
AIDA	27	24	17	15	11	13	18	23	5	7	254	200	75	167	131	275	171	287	8	152
AIF1	4.83334	4.16666	7.83334	6	8	6.16667	5	7.66667	7	5.5	18	11	15.6667	13.5	10.3333	18.3333	5.83334	22.3334	0.833333	10.8333
AIF1L	530	674	811	645	534	1104	1251	615	665	419	1045	998	1406	381	991	660	1074	856	215	759
AIFM1	138	129	83	88	96	128	140	88	101	102	199	259	133	216	177	310	211	347	33	209
AIFM2	77	115	121	136	60	83	183	112	121	77	61	165	55	130	86	106	70	121	36	104
AIFM3	3	6	1	8	4	2	6	3	3	5	16	31	11	9	19	11	23	56	0	44
AIG1	108	89	109	125	107	146	194	163	163	121	409	311	311	416	396	407	220	476	64	280
AIM1	885	1315	696	716	872	617	884	695	989	648	1698	1893	1046	1617	1179	2351	1806	3523	204	2790
AIM1L	2	4	5	1	0	2	9	2	2	1	61	69	63	48	70	59	77	107	0	91
AIM2	22	7	11	5	24	12	5	5	5	2	21	29	8	9	29	15	21	60	2	23
AIMP1	324	435	296	250	310	282	353	333	346	223	1207	860	968	667	876	1198	1011	1412	162	1549
AIMP2	66	40	56	69	76	85	84	84	48	37	143	129	66	56	60	92	72	143	31	105
AIP	110	125	73	75	104	84	105	124	111	68	130	47	57	76	40	95	49	91	24	114
AIPL1	0	1	0	0	0	0	0	0	0	0	31	34	20	25	28	21	25	46	0	38
AIRE	2	0	0	0	1	0	0	0	0	0	23	36	17	18	22	19	19	36	0	37
AJAP1	16	6	4	12	2	5	14	9	6	3	49	57	39	68	28	35	79	85	2	101
AK1	46	45	41	18	34	30	36	27	34	29	49	56	52	65	49	55	56	72	3	63
AK2	538	687	658	724	582	680	1001	616	793	426	2065	2027	1503	1301	1514	1884	1544	2662	292	2239
AK3	253	249	238	225	217	215	280	265	283	234	1203	1207	695	855	929	1136	846	1551	151	963
AK4	450	341	715	650	344	719	1092	402	503	387	2601	2074	2536	990	1594	1602	2131	2207	296	1966
AK5	611	120	702	196	540	136	372	633	391	327	478	463	512	769	580	889	582	1466	250	1361
AK7	13	8	12	4	10	3	8	1	13	4	34	52	56	38	30	53	17	75	3	76
AK8	7	6	12	9	5	11	20	10	10	15	55	40	14	51	36	30	33	57	7	20
AKAP1	554	867	701	700	474	551	922	603	617	434	1113	928	867	557	763	679	717	1230	182	1117
AKAP2	753	519	670	389	613	367	626	834	687	379	1048	904	787	1085	723	1088	925	1623	176	832
AKAP3	7	33	20	26	16	17	27	21	11	10	82	72	70	47	110	75	52	104	3	128
AKAP4	0	0	0	0	0	0	0	0	0	0	23	29	13	20	28	21	30	53	0	48
AKAP5	25	24	32	48	36	35	30	25	36	16	188	396	136	150	148	163	240	311	21	188
AKAP6	248	361	335	229	221	369	444	236	381	169	1124	712	1377	736	615	727	1173	1211	150	1381
AKAP7	74	69	59	84	73	48	125	110	114	63	262	281	154	173	273	476	220	286	42	211
AKAP8	155	160	193	207	177	119	311	161	191	171	379	300	246	205	241	255	306	430	52	538
AKAP8L	144	140	150	161	95	143	178	115	171	214	128	165	99	119	138	251	98	183	22	171
AKAP9	2101	2745	2286	2700	1973	1854	3720	1881	2756	2122	8524	6297	6404	8015	7141	13339	6289	16971	773	13666
AKAP10	166	238	274	286	185	204	371	220	266	268	1068	904	1041	1026	815	1476	763	1368	113	977
AKAP11	1565	1751	1396	1536	1384	1365	2219	1589	2040	1116	5929	5209	4172	4652	4811	6481	4792	8828	762	7118
AKAP12	630	518	344	182	395	251	404	664	731	145	642	289	470	889	613	1109	661	1000	55	798
AKAP13	3313	4337	2834	2442	2448	2490	4533	2910	2918	1775	5453	4720	4570	3324	4085	5705	4385	7357	837	6747
AKAP14	0	0	0	1	0	0	0	0	0	0	2	5	5	5	10	6	10	6	0	16
AKAP17A	302	290	283	271	183	215	385	248	315	239	163	138	172	72	89	110	180	233	28	253
AKD1	126	130	162	157	146	99	236	130	125	102	605	421	350	517	524	458	575	854	58	820
AKIP1	31	29	31	35	34	22	35	23	19	33	46	49	32	37	35	45	45	98	12	40
AKIRIN1	202	135	133	212	154	161	183	100	170	125	601	804	527	618	429	748	500	792	66	564
AKIRIN2	158	174	101	143	150	123	188	187	138	106	471	314	258	297	400	566	252	574	63	358
AKIRIN2-AS1	21	45	23	28	23	20	39	25	41	14	91	62	72	85	85	19	78	115	19	91
AKNA	894	385	438	388	460	264	531	596	461	274	349	365	222	350	210	225	209	731	68	317
AKNAD1	3	1	1	0	0	0	2	3	4	2	40	43	17	34	34	26	31	49	0	35
AKR1A1	200	256	277	264	277	325	455	433	336	313	570	420	527	364	342	439	355	412	76	362
AKR1B1	89	59	76	58	128	59	87	148	136	40	191	184	109	130	145	194	188	197	28	189
AKR1B10	0	1	0	0	1	0	0	0	0	0	10	8	7	10	5	7	8	9	0	10
AKR1B15	0	0	0	0	0	0	0	2	95	1	9	8	7	12	18	9	12	19	1	8
AKR1C1	7	4	4	3	5	0	3	5	9	5	22	12	19	8	15	25	14	28	0	15
AKR1C2	15	1	8	2	2	1	10	11	66	1	20	53	5	17	19	15	46	22	3	52
AKR1C3	44	60	54	28	32	26	37	64	122	19	105	97	76	66	91	90	122	90	28	56
AKR1C4	2	2	1	0	1	0	1	0	4	0	7	6	3	10	5	4	5	17	0	4
AKR1CL1	1	0	0	3	0	2	0	0	0	1	16	27	8	16	16	19	26	27	0	25
AKR1D1	0	1	0	0	0	0	0	0	1	0	17	23	13	14	18	13	23	34	0	33
AKR1E2	86	116	89	92	65	65	109	87	95	63	178	161	151	174	263	182	242	341	13	226
AKR7A2	45	41	56	53	53	66	70	69	56	51	58	51	45	40	51	123	38	75	24	38
AKR7A2P1	0	0	1	0	0	1	0	0	3	1	7	7	10	10	9	19	16	16	0	18
AKR7A3	2	0	6	11	4	6	8	5	9	8	5	12	12	7	6	4	5	19	2	18
AKR7L	2	4	5	17	3	7	8	2	7	8	17	36	23	28	20	24	18	51	1	31
AKT1	285	340	249	346	252	339	418	302	288	354	380	212	240	226	141	143	205	224	58	343
AKT1S1	81	70	99	78	65	75	143	85	74	68	120	89	59	79	62	26	103	107	19	75
AKT2	432	478	309	433	294	369	557	421	395	275	393	349	235	179	223	204	271	358	61	342
AKT3	869	402	424	252	648	227	417	550	778	269	713	774	461	1134	930	1209	794	2448	147	1042
AKTIP	52	47	47	46	43	32	42	37	44	18	183	282	154	203	202	404	259	322	39	372
ALAD	204	295	238	282	231	182	323	273	324	243	292	285	216	175	221	179	196	362	77	309
ALAS1	167	171	163	185	148	197	253	149	146	142	452	285	283	166	251	259	385	344	47	323
ALAS2	0	1	1	0	2	0	0	1	1	0	13	23	14	12	16	15	16	29	0	20
ALB	351	22	43	14	32	21	9	21	26	20	71	48	57	416	72	17	119	3593	93	61
ALCAM	623	1245	439	697	430	773	880	425	796	1208	2847	2413	2216	2283	1413	3431	1674	3979	363	3084
ALDH1A1	327	216	130	98	252	124	154	452	553	89	260	140	162	443	328	629	413	538	29	307
ALDH1A2	239	265	300	209	171	244	711	215	184	198	623	370	400	203	618	530	620	622	68	225
ALDH1A3	651	568	734	283	557	409	420	475	623	97	745	436	579	607	468	782	554	822	204	1305
ALDH1B1	121	132	97	135	91	125	191	114	131	73	204	304	170	82	130	182	172	260	40	218
ALDH1L1	86	18	30	10	13	7	9	46	28	10	62	43	22	13	30	20	27	35	0	47
ALDH1L2	235	204	189	192	131	109	236	214	189	154	403	388	265	304	430	505	332	510	73	503
ALDH2	211	160	126	91	160	137	190	233	202	88	177	149	169	173	118	75	69	178	25	175
ALDH3A1	5	1	2	2	2	2	2	0	12	1	30	33	18	25	17	14	14	39	1	23
ALDH3A2	283	252	263	204	265	196	283	289	359	256	591	479	394	765	535	694	357	1372	152	790
ALDH3B1	21	27	16	10	20	8	8	19	13	17	52	50	32	37	29	71	32	54	4	48
ALDH3B2	24	46	11	167	35	111	25	4	288	75	63	188	16	48	28	18	127	30	7	50
ALDH4A1	35	41	50	97	41	55	84	54	52	119	51	95	96	38	54	96	29	84	4	56
ALDH5A1	145	297	107	169	149	121	221	131	151	68	590	499	402	287	558	417	575	525	95	589
ALDH6A1	178	163	135	111	108	183	250	111	161	109	651	781	560	209	575	737	479	625	82	463
ALDH7A1	458	589	373	573	366	411	844	467	531	514	1155	1116	921	1030	1573	2062	1222	2584	231	1139
ALDH8A1	10	9	8	18	4	7	2	6	10	20	41	30	63	38	37	50	25	115	8	93
ALDH9A1	527	961	487	552	726	877	1153	630	607	477	2881	2038	1662	1162	1373	2122	1620	1806	212	1821
ALDH16A1	119	65	83	64	88	86	138	103	91	88	45	71	43	86	30	33	55	65	12	32
ALDH18A1	351	516	235	321	297	490	539	351	355	295	1216	885	799	560	630	1112	576	956	114	883
ALDOA	673	758	652	718	909	810	1110	919	1124	691	969	1028	648	1004	624	889	871	1446	234	875
ALDOB	1	3	0	0	0	13	0	0	1	0	13	25	9	12	10	13	21	45	0	28
ALDOC	127	134	90	131	89	155	157	128	160	58	246	179	196	115	121	265	77	234	25	163
ALG1	87	72	46	77	38	57	88	59	60	56	138	124	112	65	95	53	117	216	22	76
ALG1L	2	0	1	2	0	2	1	0	3	0	5	10	2	3	6	3	7	7	0	4
ALG1L2	0	2	0	0	0	3	2	0	0	0	5	5	6	7	4	0	3	11	0	6
ALG2	142	152	165	196	152	171	238	165	201	116	572	598	526	433	599	585	480	642	60	742
ALG3	67	60	75	95	66	106	155	114	80	79	178	217	193	68	75	133	140	125	45	147
ALG5	116	128	117	88	105	99	192	175	148	74	460	340	363	315	349	519	227	513	68	369
ALG6	119	123	97	113	93	118	193	108	136	105	487	630	375	413	479	564	345	534	51	669
ALG8	121	116	132	163	120	142	237	126	135	99	461	566	306	377	344	598	454	577	77	607
ALG9	214	261	194	196	178	172	267	245	279	189	723	700	535	575	633	884	656	1198	117	1002
ALG10	83	54	59	42	55	45	83	67	67	22	288	296	166	148	202	178	236	434	65	226
ALG10B	217	191	125	155	166	182	284	155	241	127	837	910	660	542	869	768	787	1286	175	1361
ALG11	131	198	163	152	135	159	246	176	217	147	513	487	433	468	396	753	513	734	57	617
ALG12	86	113	71	79	57	58	105	92	81	79	77	91	71	52	72	27	61	99	20	84
ALG13	567	628	690	722	587	557	1113	664	793	495	2158	1907	1540	1467	2068	2230	1608	3300	359	2268
ALG14	29	39	25	15	32	29	30	31	35	28	82	121	126	94	115	208	144	133	20	147
ALK	3	7	8	2	14	3	1	4	3	3	50	84	38	59	45	38	83	81	2	74
ALKBH1	57	72	62	69	52	57	95	88	74	52	186	243	135	171	205	269	248	341	26	145
ALKBH2	74	96	87	94	90	127	135	121	112	56	118	101	135	77	95	239	57	173	31	115
ALKBH3	100	101	105	73	66	74	114	106	134	76	165	123	116	150	167	144	232	227	25	143
ALKBH4	18	29	11	22	6	22	24	16	14	14	72	29	44	28	43	15	32	101	3	42
ALKBH5	420	427	331	348	329	329	490	361	378	265	348	474	384	367	367	377	413	805	101	535
ALKBH6	19	28	14	20	9	16	18	13	10	21	14	20	10	21	12	3	38	25	0	28
ALKBH7	77	84	36	36	63	47	63	61	84	31	45	53	24	42	35	17	42	48	30	36
ALKBH8	121	152	110	143	102	88	174	134	142	71	414	326	260	216	295	837	350	757	77	583
ALLC	0	0	0	0	0	0	0	0	0	0	13	14	5	11	7	12	13	14	0	12
ALMS1	1080	1065	1126	1324	903	762	1539	1093	1198	750	3359	2649	1818	2450	2847	3983	2194	5296	314	3964
ALMS1P	2	19	10	11	3	2	7	4	13	1	18	26	16	11	35	60	9	40	2	22
ALOX5	139	96	173	69	137	93	77	116	103	123	199	79	40	173	109	241	176	204	25	145
ALOX5AP	52	25	16	14	52	39	17	58	20	28	50	64	94	120	64	49	117	174	16	125
ALOX12	0	1	0	0	3	0	0	0	1	0	19	18	9	12	15	15	17	27	0	22
ALOX12B	0	1	0	1	3	2	1	3	1	0	25	42	16	12	15	17	32	22	0	60
ALOX12P2	30	40	50	101	45	36	74	40	37	90	67	93	52	68	43	90	38	126	5	56
ALOX15	1	3	1	2	1	1	2	1	13	0	16	22	16	23	26	23	18	30	0	30
ALOX15B	9	28	24	137	7	85	37	13	702	84	138	309	28	67	39	41	23	231	8	29
ALOXE3	0	5	0	1	5	3	2	1	2	2	32	50	29	22	28	36	31	51	2	80
ALPI	0	1	0	0	0	2	0	0	0	0	23	22	12	13	15	12	19	21	0	24
ALPK1	313	361	296	281	272	169	401	255	333	245	630	459	482	460	508	716	627	1053	88	491
ALPK2	1	6	1	9	21	17	25	3	10	11	124	154	60	66	74	73	77	193	2	125
ALPK3	88	81	70	76	45	39	115	81	86	44	168	223	145	132	159	106	236	345	20	197
ALPL	172	198	105	113	49	143	160	56	88	151	220	126	175	154	90	79	171	96	62	168
ALPP	1	7	0	0	1	0	0	0	0	0	23	42	18	22	21	29	18	45	0	38
ALPPL2	0	0	0	0	1	0	0	0	0	0	12	9	9	4	11	7	11	20	0	18
ALS2	303	300	304	349	201	265	444	312	351	240	1041	891	655	750	727	1072	551	1307	139	1096
ALS2CL	237	393	227	273	163	148	384	175	254	124	122	162	80	101	103	101	90	305	29	162
ALS2CR8	224	279	286	313	250	206	558	244	425	288	941	912	927	877	1062	790	890	1891	119	1306
ALS2CR11	21	15	24	30	32	18	35	35	62	20	122	148	87	163	171	87	166	261	10	138
ALS2CR12	19	12	9	20	8	12	24	9	15	22	61	47	31	25	47	15	51	82	4	42
ALX1	0	0	0	0	0	0	0	1	0	0	11	15	8	11	14	9	14	21	0	24
ALX3	0	1	1	0	0	0	0	0	0	1	17	19	17	17	17	11	23	21	0	17
ALX4	199	434	290	413	198	468	897	246	326	305	520	300	284	193	292	213	283	362	84	140
AMAC1	0	0	0	0	0	0	0	0	0	0	10	20	9	8	14	10	8	17	0	28
AMAC1L2	0	0	0	0	0	0	0	0	1	0	5	3	6	3	3	4	6	14	0	6
AMAC1L3	0	0	0	0	0	0	0	0	0	0	5	7	2	1	3	1	2	1	0	12
AMACR	50	75	41	36	53	73	102	69	82	89	176	224	142	217	133	225	214	468	19	155
AMBN	0	0	0	0	0	0	0	0	0	0	15	13	8	15	12	11	11	29	0	16
AMBP	1	2	0	1	1	0	0	0	0	1	6	16	11	7	10	8	5	71	0	10
AMBRA1	296	273	363	285	304	215	415	263	353	249	470	438	372	396	255	279	288	694	56	422
AMD1	535	529	521	541	604	514	677	438	511	289	2281	1978	1067	1176	1331	2199	1709	2552	294	2263
AMDHD1	8	1	2	3	8	3	3	12	8	1	22	60	35	62	44	22	28	70	4	52
AMDHD2	91	133	48	66	58	60	117	89	93	71	40	52	22	28	28	33	36	38	7	30
AMELX	0	0	0	0	0	0	0	0	0	0	5	4	4	2	4	3	5	5	0	4
AMFR	371	477	332	332	360	375	556	460	576	312	794	624	308	448	742	951	584	1256	142	871
AMH	6	4	4	7	4	2	9	8	2	9	16	20	24	15	16	13	15	21	0	16
AMHR2	1	0	0	0	0	0	0	0	0	0	14	19	14	20	20	14	18	23	0	20
AMICA1	96	32	38	39	74	49	36	111	47	19	85	69	68	105	74	79	59	159	7	75
AMIGO1	22	48	20	16	33	29	34	25	42	28	62	51	44	50	45	36	58	108	12	101
AMIGO2	495	329	322	379	625	255	438	406	593	619	1444	1303	511	1261	1057	1972	725	3065	222	1001
AMIGO3	9	12	14	16	11	9	9	10	6	5	29	43	33	28	45	18	33	48	1	49
AMMECR1	117	120	103	98	108	128	196	95	165	86	386	456	288	291	331	311	320	574	44	447
AMMECR1L	261	326	244	318	230	271	449	250	292	172	578	632	424	335	334	530	415	758	119	684
AMN	4	8	0	1	1	0	2	1	0	1	7	11	5	7	7	7	8	16	0	13
AMN1	33	51	41	35	38	34	56	68	63	30	233	260	231	282	312	492	178	337	35	360
AMOT	531	851	454	420	395	369	744	416	500	397	1069	1124	711	651	766	1389	954	1657	196	1275
AMOTL1	1271	1080	1115	1021	1003	874	1536	1211	1380	892	2230	1923	1872	1985	1897	2704	1302	4177	344	2070
AMOTL2	466	550	473	491	370	371	693	369	417	254	563	474	332	302	364	338	335	796	128	706
AMPD1	63	6	52	41	34	17	25	68	78	17	155	111	85	148	60	50	109	202	6	60
AMPD2	149	169	132	196	119	172	261	120	153	120	127	156	91	132	67	47	62	168	20	147
AMPD3	161	127	140	119	178	109	159	135	126	91	271	315	153	117	156	281	104	314	24	133
AMPH	13	23	8	94	18	50	34	19	45	103	273	138	47	57	43	308	74	100	5	86
AMT	186	180	177	169	122	108	266	176	245	117	70	94	62	56	82	70	83	101	15	35
AMTN	0	0	0	0	0	0	0	0	1	0	4	8	9	3	8	2	5	7	0	5
AMY1A_dup1	0	0	0	0	0	0	0	0	0	0	0	0	0	0	0	0	1	0	0	0
AMY1A_dup2	0	0	0	0	0	0	0	0	0	0	0	0	0	0	0	0	0	0	0	0
AMY1A_dup3	0	0	0	0	0	0	0	0	0	0	0	0	0	0	0	0	0	1	0	1
AMY1B_dup1	0	0	0	0	0	0	0	0	0	0	0	0	0	0	0	0	0	0	0	0
AMY1B_dup2	0	0	0	0	0	0	0	0	0	0	0	0	0	0	0	0	0	0	0	0
AMY1B_dup3	0	0	0	0	0	0	0	0	0	0	0	0	0	0	0	0	0	1	0	1
AMY1C_dup1	0	0	0	0	0	0	0	0	0	0	0	0	0	0	0	0	0	0	0	0
AMY1C_dup2	0	0	0	0	0	0	0	0	0	0	0	0	0	0	0	0	0	0	0	0
AMY1C_dup3	0	0	0	0	0	0	0	0	0	0	0	0	0	0	0	0	0	1	0	1
AMY2A	10	9	8	12	12	4	18	8	11	6	5	4	4	8	6	4	10	8	7	1
AMY2B	71	77	59	64	72	62	89	68	54	51	208	147	102	138	163	269	215	291	98	352
AMZ1	2	2	1	3	3	2	3	2	6	0	44	72	37	57	30	22	50	64	0	54
AMZ2	159	142	136	99	128	99	152	189	138	93	419	415	480	448	430	740	415	577	50	516
AMZ2P1	57	63	36	34	54	30	72	74	53	47	117	164	142	155	148	134	96	246	21	117
ANAPC1	152	158	183	187	143	168	237	182	179	120	798	634	533	498	548	781	496	794	86	825
ANAPC2	179	195	163	198	146	150	225	128	187	155	85	125	84	72	59	63	29	177	23	160
ANAPC4	287	250	274	353	219	236	386	302	355	236	610	738	707	638	685	880	893	1036	125	852
ANAPC5	594	682	799	813	667	638	1312	749	921	618	1529	1209	1565	1154	1095	1335	1173	1893	237	1384
ANAPC7	222	241	309	399	241	328	485	312	302	210	740	756	555	581	481	712	574	897	73	812
ANAPC10	17	34	38	34	22	22	34	35	43	30	130	128	78	189	134	244	111	138	18	239
ANAPC11	39	29	20	26	24	46	22	47	37	49	70	89	53	48	48	25	66	132	20	84
ANAPC13	198	222	145	154	176	199	156	190	213	126	496	604	498	409	528	500	633	986	126	685
ANAPC16	270	357	230	232	242	226	301	280	251	226	926	936	739	605	831	949	1064	1282	184	1059
ANG	31	62	35	21	44	19	34	76	56	25	83	59	48	92	79	80	36	189	18	89
ANGEL1	268	360	360	339	225	304	559	296	343	225	602	370	430	260	303	324	421	580	73	350
ANGEL2	258	266	222	242	161	193	365	256	308	244	883	879	595	627	836	1001	775	1352	174	1145
ANGPT1	68	53	58	43	32	22	115	59	60	80	197	161	299	77	168	148	138	336	24	105
ANGPT2	18	22	9	12	24	19	28	30	24	13	90	181	63	89	77	137	98	163	5	68
ANGPT4	5	2	4	2	4	0	3	4	4	0	18	9	10	8	12	8	11	26	0	18
ANGPTL1	14	56	13	22	43	42	117	67	70	8	194	75	351	62	130	203	181	181	11	71
ANGPTL2	216	250	153	115	145	78	169	210	207	138	218	173	284	196	293	289	258	513	33	277
ANGPTL3	0	0	0	0	2	0	0	0	0	0	17	25	18	19	12	12	24	98	0	21
ANGPTL4	30	49	40	4	15	7	5	108	20	9	15	12	64	13	22	16	35	19	10	25
ANGPTL5	0	1	0	0	0	0	0	0	0	0	13	26	17	12	15	20	22	30	0	24
ANGPTL6	0	1	0	2	3	0	0	2	2	0	19	14	7	11	15	16	15	38	0	24
ANGPTL7	3	3	13	6	23	0	3	3	6	5	23	35	12	26	23	36	34	71	7	29
ANK1	8	3	4	5	7	9	8	1	4	7	199	184	129	129	106	108	206	241	1	198
ANK2	288	175	135	97	247	69	178	252	332	86	523	383	363	532	542	455	754	1020	35	532
ANK3	876	1165	779	989	926	685	1493	853	1152	855	3226	2569	1419	2331	2596	3017	2196	4987	332	2887
ANKAR	150	216	152	113	126	113	195	207	201	114	616	487	513	461	655	848	553	1051	87	872
ANKDD1A	38	32	11	12	13	20	22	20	24	21	44	94	33	54	37	37	64	70	6	61
ANKFN1	13	19	21	38	31	11	43	8	24	15	65	32	44	41	50	134	105	667	6	90
ANKFY1	781	826	863	832	728	745	1245	846	953	605	1948	2012	1371	1422	1616	1883	1260	2491	260	1784
ANKH	313	249	341	315	240	225	275	295	276	223	709	614	415	818	552	830	636	919	88	721
ANKHD1	1749	1958	1970	2106	1750	1639	2961	1792	2153	1469	5613	4150	4180	3948	4225	6136	4522	7933	683	7133
ANKHD1-EIF4EBP3	1766	1980	2028	2143	1785	1655	2977	1811	2182	1470	5559	4062	4170	3914	4190	6010	4555	7952	690	6842
ANKIB1	764	821	779	695	649	695	1090	745	847	572	3018	2301	2094	1663	2226	3234	1964	3311	313	2876
ANKK1	16	12	9	10	7	16	16	24	11	7	35	30	22	16	31	8	21	78	1	41
ANKLE1	3	14	2	16	4	18	30	6	2	8	39	27	34	34	26	18	14	67	3	79
ANKLE2	494	631	380	518	464	405	713	496	528	352	915	951	742	606	665	1057	744	1348	196	975
ANKMY1	75	75	102	156	83	113	148	71	84	121	77	118	80	92	64	54	44	125	12	161
ANKMY2	166	201	173	154	150	142	205	164	163	145	575	497	451	482	594	886	389	884	61	786
ANKRA2	133	159	108	99	109	95	207	136	175	96	528	469	267	521	558	598	321	734	100	617
ANKRD1	0	3	0	1	0	0	1	1	8	0	20	16	16	19	15	17	19	34	2	21
ANKRD2	0	0	0	1	1	0	0	0	2	0	9	13	9	10	12	6	11	12	0	15
ANKRD5	55	69	107	97	61	84	147	49	87	58	288	243	319	161	224	393	289	387	26	364
ANKRD6	149	144	162	182	148	101	214	120	159	140	457	543	464	341	423	530	472	719	63	551
ANKRD7	5	3	2	3	2	1	3	0	2	1	5	23	16	7	5	9	14	18	0	7
ANKRD9	23	35	7	15	21	11	33	19	35	24	17	31	23	27	15	15	30	48	5	22
ANKRD10	673	640	453	648	577	394	949	627	681	469	1480	991	812	800	888	1274	723	1786	275	1254
ANKRD11	469	531	518	690	353	390	692	346	432	452	835	597	566	437	484	937	486	1163	124	714
ANKRD12	1370	1461	1371	1250	1222	938	1714	1558	1653	1365	4828	3664	3261	5055	4266	7058	4482	8062	547	8078
ANKRD13A	469	757	499	312	396	330	537	483	538	279	1004	912	776	962	890	998	854	1229	200	1409
ANKRD13B	42	44	37	49	25	62	104	29	40	72	1779	946	408	645	847	86	1086	801	14	993
ANKRD13C	217	303	244	229	227	243	372	273	324	232	876	745	651	718	662	1053	821	932	145	1132
ANKRD13D	113	102	81	120	57	68	113	92	117	115	38	59	40	54	28	49	66	99	9	47
ANKRD16	80	63	48	64	48	70	93	70	71	44	132	96	79	137	91	96	156	167	5	204
ANKRD17	2006	2755	2692	3139	2140	2736	4666	2312	2841	2133	8672	7345	6854	4820	6256	8411	6168	10316	863	7982
ANKRD18A	23	33	38	97	26	41	67	14	40	64	159	138	126	97	116	220	139	273	20	257
ANKRD19P	0	0	1	0	0	0	0	0	0	1	12	17	6	17	9	8	14	25	0	25
ANKRD20A1	0	0	0	0	0	0	0	0	0	0	1	0	0	0	1	1	2	1	0	3
ANKRD20A2_dup1	0	0	0	0	0	0	0	0	0	0	1	2	0	1	2	0	3	1	0	2
ANKRD20A2_dup2	0	0	0	0	0	0	0	0	0	0	0	0	0	0	0	0	0	0	0	0
ANKRD20A3_dup1	0	0	0	0	0	0	0	0	0	0	1	2	0	1	2	0	3	1	0	2
ANKRD20A3_dup2	0	0	0	0	0	0	0	0	0	0	0	0	0	0	0	0	0	0	0	0
ANKRD20A3_dup3	0	0	0	0	0	0	0	0	0	0	1	0	0	0	1	1	2	1	0	3
ANKRD20A4	3	3	3	0	1	0	4	0	1	0	7	1	0	4	2	2	6	4	1	2
ANKRD20A5P	16	13	17	10	6	5	12	11	19	2	68	71	36	31	38	77	40	55	2	100
ANKRD20A8P	7	8	7	14	5	5	5	6	5	4	17	30	13	12	21	12	17	42	0	28
ANKRD20A9P	3	11	0	4	5	0	0	1	1	18	421	609	364	397	548	348	492	708	0	839
ANKRD22	20	26	9	11	17	10	22	8	6	15	70	113	52	66	55	74	57	160	3	92
ANKRD23	113	102	67	62	66	48	90	72	96	43	42	47	38	34	60	35	40	132	6	56
ANKRD24	7	16	10	9	5	7	11	10	8	4	33	52	32	27	23	47	42	58	1	61
ANKRD26	217	276	283	435	231	270	586	248	331	410	1323	1188	1018	1035	1218	1769	1076	2433	143	1739
ANKRD26P1	0	2	0	0	0	1	5	0	0	0	43	71	56	52	49	41	66	87	0	65
ANKRD26P3	5	0	1	1	1	0	0	1	2	1	24	29	19	20	27	38	27	57	0	33
ANKRD27	272	294	305	300	245	267	391	359	324	202	807	682	732	527	471	748	675	1141	98	947
ANKRD28	603	652	556	547	477	678	893	637	753	601	2141	1762	1563	1235	1529	2344	1826	2777	237	2544
ANKRD29	94	52	58	74	67	27	53	93	110	39	129	151	62	181	153	121	147	300	21	102
ANKRD30A	472	678	751	3581	669	707	828	351	2272	1809	9093	9565	5186	13223	6583	13041	8882	44378	525	10302
ANKRD30B	4	12	7	58	22	16	22	5	35	21	66	115	66	155	92	54	137	620	7	167
ANKRD30BL	265	237	216	319	177	294	298	220	215	464	34	49	19	52	27	54	17	35	3	32
ANKRD30BP2	0	0	0	6	0	0	6	0	1	3	24	30	21	18	13	20	23	66	1	36
ANKRD31	21	29	33	40	23	26	49	26	34	12	186	138	129	115	170	163	111	269	16	155
ANKRD32	150	132	117	160	117	119	202	151	124	111	508	588	417	509	450	674	356	719	49	646
ANKRD33	1	1	0	1	0	1	0	0	0	0	15	31	19	22	16	23	15	33	0	27
ANKRD33B	94	73	36	15	138	26	127	96	88	11	143	149	121	116	153	202	161	288	28	251
ANKRD34A	6	9	2	18	5	8	10	5	5	14	47	65	46	63	64	33	45	89	3	86
ANKRD34B	1	7	0	0	2	2	1	0	2	1	54	69	40	52	39	40	45	68	0	69
ANKRD34C	0	0	1	3	1	0	0	0	0	0	136	158	91	115	215	108	128	173	0	161
ANKRD35	47	76	32	25	30	36	44	42	56	24	44	59	53	46	46	49	66	134	6	63
ANKRD36	325	406	301	376	309	272	550	334	461	193	572	379	442	467	570	719	456	1431	113	931
ANKRD36B	279	415	229	310	209	173	453	313	304	142	424	355	476	320	491	370	400	891	98	510
ANKRD36BP1	2	0	0	2	1	0	0	1	0	0	17	30	14	9	18	16	21	24	0	29
ANKRD36BP2	60	32	74	33	37	17	39	102	138	22	69	90	64	188	79	143	49	188	11	93
ANKRD37	7	19	8	5	18	7	7	22	21	10	10	32	28	19	54	73	30	54	3	48
ANKRD39	29	20	15	16	24	18	14	20	26	17	11	30	74	49	9	11	15	53	15	33
ANKRD40	366	394	301	416	261	298	451	321	393	281	975	1103	473	786	809	945	793	1447	155	1109
ANKRD42	23	77	60	41	30	36	47	38	72	37	118	86	59	173	113	83	96	204	8	160
ANKRD43	6	2	0	0	3	2	0	1	6	3	23	32	24	22	32	25	35	56	0	56
ANKRD44	488	276	271	204	481	158	272	382	330	197	606	624	502	735	457	958	516	1292	108	470
ANKRD45	4	4	2	6	1	4	6	7	8	7	54	59	29	49	42	38	54	91	14	51
ANKRD46	134	157	140	129	118	95	185	178	160	119	466	456	361	410	434	805	381	666	89	564
ANKRD49	155	129	89	69	112	59	101	131	104	45	385	389	267	269	334	330	308	655	38	640
ANKRD50	580	616	527	575	466	523	905	590	806	507	1871	2053	1191	1777	2040	2400	1242	3974	243	2001
ANKRD52	437	544	586	775	384	540	968	384	536	509	747	787	398	522	415	516	649	837	108	651
ANKRD53	8	13	8	7	4	2	13	5	4	2	21	34	37	12	27	28	26	54	0	30
ANKRD54	55	104	75	79	62	68	106	75	78	50	42	105	49	18	68	53	34	105	19	79
ANKRD55	3	1	0	0	9	0	0	0	4	0	14	26	16	12	21	11	18	29	0	24
ANKRD56	16	21	20	9	20	11	12	11	16	8	33	47	22	36	35	58	42	65	2	48
ANKRD57	253	335	161	187	144	249	324	210	209	165	611	751	430	407	628	685	484	1070	157	751
ANKRD58	2	1	0	0	4	1	2	4	6	0	13	22	9	9	18	6	8	16	0	17
ANKRD63	0	0	0	0	0	0	2	0	0	0	8	10	6	2	1	5	5	18	0	8
ANKS1A	312	421	290	427	252	340	518	308	383	375	530	461	397	344	251	402	407	792	101	529
ANKS1B	130	172	153	324	173	132	444	138	223	349	552	513	379	394	332	563	327	855	47	551
ANKS3	76	82	89	124	61	103	136	69	110	75	76	91	53	67	67	75	50	174	9	118
ANKS4B	0	0	1	0	0	5	1	1	0	2	39	53	36	29	24	28	36	71	1	61
ANKS6	85	125	72	66	72	97	131	105	126	39	185	181	89	86	139	140	118	330	24	223
ANKUB1	0	0	0	0	1	0	0	0	0	0	38	28	25	15	29	24	22	33	0	33
ANKZF1	345	397	304	296	272	277	478	377	444	298	303	305	373	378	271	418	297	576	75	364
ANLN	35	18	22	149	23	89	195	47	20	89	537	541	89	112	83	383	85	192	5	165
ANO1	1483	1469	1550	2228	1344	1590	2136	1321	1893	1959	5111	3932	2438	3019	3295	4006	2474	5522	553	3863
ANO2	23	24	41	31	25	11	22	38	39	14	62	51	34	72	69	30	43	217	3	72
ANO3	12	14	8	4	11	3	6	9	18	4	55	69	33	60	55	47	56	108	2	86
ANO4	4	2	1	2	2	1	5	1	5	1	29	64	24	37	55	41	34	47	0	51
ANO5	9	23	63	53	19	13	74	42	20	18	114	150	132	115	106	137	153	357	10	209
ANO6	899	859	538	492	584	477	673	684	905	524	1783	1698	1183	1678	1551	2581	1530	3192	321	1939
ANO7	7	8	3	13	2	10	9	0	12	20	61	59	28	27	37	30	34	85	1	76
ANO8	76	101	66	115	66	61	131	46	67	124	103	123	95	44	62	45	50	114	6	81
ANO9	50	60	48	41	59	39	63	37	50	106	47	51	39	8	39	28	48	127	9	37
ANO10	195	217	183	254	166	153	294	221	213	153	696	580	483	530	507	704	499	1013	78	960
ANP32A	299	337	206	235	285	272	406	305	340	157	895	834	402	718	528	1055	831	1014	115	1006
ANP32B	183	192	130	242	138	210	320	135	131	125	729	661	471	433	584	890	689	727	137	914
ANP32C	1	0	0	3	2	1	0	0	1	0	7	25	7	2	6	10	8	8	1	15
ANP32D	0	2	2	0	0	2	0	1	0	0	1	2	4	4	5	3	1	2	0	2
ANP32E	508	385	259	323	319	322	476	326	351	204	1288	1132	605	691	606	1929	609	1174	239	1031
ANPEP	768	559	1096	1009	760	939	911	629	981	448	1576	795	1050	577	557	977	773	1231	107	1043
ANTXR1	973	902	694	581	891	528	764	843	954	542	1615	1372	1226	1691	1687	2344	1373	2388	200	1415
ANTXR2	410	433	278	313	385	472	522	397	483	194	792	618	844	725	790	976	904	1071	96	578
ANTXRL	3	0	11	2	0	4	7	0	3	1	11	19	18	8	7	8	12	22	1	50
ANUBL1	87	109	110	106	120	114	128	122	157	81	317	333	233	282	328	413	224	735	38	536
ANXA1	1107	691	872	1145	1430	697	580	1414	1400	702	2355	2368	1705	2892	1769	2923	2006	4605	296	2260
ANXA2	262	217	338	309	247	222	268	306	273	360	899	506	538	920	605	1272	570	1316	37	873
ANXA2P1	8	2	4	4	5	5	5	3	7	2	53	21	34	63	30	57	84	88	0	24
ANXA2P2	55	53	40	38	49	44	38	62	73	57	189	121	113	313	85	228	119	229	6	143
ANXA2P3	2	2	2	4	0	4	2	3	1	2	11	17	11	14	28	25	13	14	1	26
ANXA3	340	395	234	248	193	186	238	275	307	280	415	494	337	689	193	782	411	968	90	708
ANXA4	138	186	180	153	173	141	183	177	183	122	462	430	400	334	468	670	563	868	63	437
ANXA5	644	569	499	498	451	476	610	644	547	495	1649	1346	999	1205	1146	2134	1363	1738	230	1118
ANXA6	882	975	735	670	792	653	987	1019	1110	620	1166	657	423	758	531	1358	580	1426	119	560
ANXA7	552	579	351	288	429	321	498	622	512	222	842	877	917	975	770	1376	835	1587	165	1102
ANXA8_dup1	0	2	0	0	0	3	0	1	0	0	0	1	6	0	0	2	2	0	0	3
ANXA8_dup2	6	19	6	4	8	4	5	5	3	5	4	4	1	2	0	0	0	6	0	0
ANXA8L1_dup1	0	2	0	0	0	3	0	1	0	0	0	1	6	0	0	2	2	0	0	3
ANXA8L1_dup2	6	19	6	4	8	4	5	5	3	5	4	4	1	2	0	0	0	6	0	0
ANXA8L2	5	21	1	8	9	5	5	4	5	10	2	2	1	5	2	0	7	71	0	54
ANXA9	24	24	12	21	6	11	28	17	29	16	31	48	26	34	40	101	69	122	3	28
ANXA10	0	0	0	0	0	0	0	0	0	0	7	8	5	4	5	12	5	18	0	11
ANXA11	525	530	421	369	410	309	541	485	423	370	394	316	324	310	362	561	348	633	77	630
ANXA13	3	1	0	0	1	0	0	3	2	0	17	11	5	7	11	14	10	14	0	16
AOAH	92	85	91	50	155	45	83	141	78	42	195	157	215	241	137	286	142	513	29	222
AOC2	12	12	12	19	8	16	24	19	20	8	74	64	25	30	30	23	19	63	2	61
AOC3	306	94	104	61	59	19	81	238	124	31	40	107	47	60	71	61	41	100	16	74
AOC4	0	1	4	1	0	0	2	1	0	0	10	15	10	7	7	9	12	20	0	18
AOX1	59	65	47	17	43	32	25	78	100	18	103	73	73	89	78	91	90	190	7	117
AOX2P	0	2	0	4	0	2	0	0	2	0	25	52	25	26	34	14	34	61	0	57
AP1AR	283	177	200	173	146	184	308	197	269	154	696	707	489	514	556	825	824	993	119	1106
AP1B1	537	724	460	494	499	520	639	453	467	351	726	560	601	461	450	742	565	705	114	624
AP1B1P1	1	0	2	1	1	2	0	0	2	0	3	6	2	2	4	4	3	3	0	5
AP1G1	1005	1156	1065	925	884	821	1391	1098	1228	749	3276	2958	2626	2356	2449	2716	2857	4423	451	3257
AP1G2	267	381	404	514	277	299	613	357	356	418	374	367	250	239	209	209	144	418	40	269
AP1M1	70	47	59	65	54	47	61	49	50	76	84	103	41	28	52	61	58	125	13	52
AP1M2	103	136	129	127	106	177	189	141	141	127	317	239	185	264	167	265	84	197	31	114
AP1S1	178	135	115	92	122	149	200	146	168	107	106	83	113	48	52	30	104	121	25	71
AP1S2	70	48	40	28	74	36	42	74	57	20	169	160	94	135	159	232	157	248	30	147
AP1S3	24	18	10	37	21	31	20	12	23	16	115	187	117	83	93	222	121	237	25	96
AP2A1	218	193	180	187	172	192	230	228	206	233	186	221	205	158	134	129	106	295	40	236
AP2A2	276	352	260	353	213	222	451	233	287	305	361	436	342	284	259	500	277	569	43	446
AP2B1	1107	1130	1109	937	1006	1007	1440	1107	1168	1011	4010	3108	2548	2952	3147	4179	2841	5457	496	3132
AP2M1	703	801	500	590	486	540	937	609	652	563	1022	806	604	621	598	738	461	939	147	687
AP2S1	71	77	80	74	73	64	78	73	61	102	217	124	150	105	114	149	136	118	32	72
AP3B1	458	515	511	484	416	398	676	504	526	402	1395	1272	1007	1177	970	2167	1074	1976	180	1678
AP3B2	23	33	56	41	22	37	35	41	32	26	91	87	63	75	59	77	75	129	8	127
AP3D1	539	698	517	619	406	541	748	431	497	570	715	738	635	552	539	660	540	989	99	679
AP3M1	297	364	289	309	258	367	523	363	334	285	1320	1319	900	976	1198	1456	1156	1929	187	1429
AP3M2	162	167	131	182	167	168	237	191	217	130	564	749	403	301	487	618	297	569	87	477
AP3S1	97	79	53	57	37	48	71	64	53	37	202	214	120	177	205	301	290	354	24	277
AP3S2	296	365	317	312	287	292	517	303	423	176	666	596	642	372	432	562	713	999	103	862
AP4B1	111	130	122	122	91	89	169	107	118	82	252	257	294	184	386	368	282	449	38	335
AP4E1	176	144	152	191	133	149	256	157	202	143	572	660	484	440	418	744	471	791	72	836
AP4M1	68	77	63	76	60	64	102	74	94	62	151	139	76	43	69	143	101	134	20	133
AP4S1	25	33	34	32	25	27	30	34	23	16	83	50	68	104	100	103	38	277	14	121
APAF1	316	371	343	288	296	198	557	316	339	221	816	981	728	538	779	1012	771	1313	148	1256
APBA1	209	221	182	210	162	222	335	135	166	186	308	521	359	187	305	263	264	436	62	373
APBA2	55	47	49	57	38	80	92	38	31	38	128	102	47	50	55	48	56	102	6	67
APBA3	38	48	36	34	34	28	55	35	26	48	23	27	17	36	16	19	63	29	13	29
APBB1	129	155	81	76	100	91	124	135	107	102	77	120	39	30	51	88	136	138	33	68
APBB1IP	111	42	72	51	96	73	87	110	82	46	165	206	86	243	189	433	130	376	24	181
APBB2	599	572	642	802	442	468	738	541	728	643	2280	1537	1221	1980	1382	2081	1306	2965	258	1621
APBB3	131	243	132	152	86	114	284	152	191	128	118	65	169	84	63	56	67	176	22	101
APC	582	771	706	596	628	552	897	770	763	531	2393	2142	1574	2039	2199	3234	2154	3815	251	3168
APC2	1	2	0	1	6	0	1	1	2	5	82	145	77	67	94	66	121	164	1	129
APCDD1	340	735	636	623	723	969	1073	434	306	294	835	775	713	283	808	928	315	1460	209	1106
APCDD1L	131	120	8	130	140	127	132	94	153	31	60	202	40	48	326	156	109	188	32	240
APCS	0	0	0	0	0	0	0	0	0	1	4	7	5	8	4	4	11	14	0	16
APEH	266	268	264	324	204	274	357	262	266	230	324	254	227	115	144	224	133	379	41	282
APEX1	451	517	545	500	482	751	1002	553	553	420	1760	1456	1286	770	979	1364	1244	1613	227	978
APEX2	101	79	70	106	63	72	140	82	72	60	109	139	59	76	75	83	78	120	20	113
APH1A	557	539	382	292	407	401	550	457	439	276	358	359	320	230	248	253	377	443	142	294
APH1B	197	206	133	103	159	113	172	194	221	145	425	406	286	458	459	645	530	996	93	565
API5	358	332	287	200	315	266	341	386	296	194	1631	1420	1086	840	1095	1886	1446	1698	243	1792
APIP	39	75	51	48	52	58	71	43	44	49	290	187	250	147	130	443	256	266	30	430
APITD1	27	19	20	32	10	35	33	32	29	38	139	103	85	80	40	209	46	127	0	128
APITD1-CORT	19	11	14	12	9	21	20	10	9	21	40	54	58	42	30	94	45	76	2	71
APLF	126	203	146	124	164	127	188	258	208	106	635	518	321	479	729	790	405	1266	69	883
APLN	50	134	39	102	13	280	159	30	28	62	318	224	84	40	60	40	68	76	31	162
APLNR	57	34	48	26	72	16	46	56	65	28	58	83	57	87	93	33	79	142	19	65
APLP1	11	8	2	12	7	19	21	8	6	11	27	32	18	22	28	74	30	73	1	33
APLP2	1577	2075	1639	1826	1878	1617	2545	1839	2497	1967	4193	3345	2856	3872	3601	3928	3294	6521	743	4315
APOA1	1	0	0	2	1	9	0	1	5	0	8	13	9	7	8	4	5	11	0	5
APOA1BP	64	102	68	56	88	85	143	101	106	46	158	122	117	88	43	120	91	228	25	109
APOA2	0	0	0	0	0	0	0	0	0	0	4	3	5	1	2	5	3	3	0	6
APOA4	0	0	0	0	0	2	0	0	1	0	17	37	20	15	13	14	24	39	0	35
APOA5	1	0	3	0	0	0	0	0	0	0	18	11	13	18	12	16	15	32	0	19
APOB	11	5	3	3	1	31	2	40	15	2	121	166	102	86	129	126	121	194	0	148
APOBEC1	0	0	0	0	0	0	0	0	0	0	7	4	5	3	13	2	8	9	0	13
APOBEC2	0	0	0	0	0	0	0	1	1	0	16	25	10	14	14	12	20	32	0	26
APOBEC3A	4	2	0	1	0	3	3	5	3	6	19	20	6	9	11	11	6	8	3	9
APOBEC3B	5	2	2	8	2	2	13	10	3	8	55	32	28	13	7	36	24	7	3	9
APOBEC3C	60	43	32	79	51	56	81	77	59	32	66	88	60	69	46	84	66	83	28	145
APOBEC3D	39	22	26	28	17	7	27	25	28	25	48	52	51	64	27	33	22	203	11	51
APOBEC3F	58	48	34	64	31	37	84	35	29	42	85	132	41	62	75	80	70	188	23	121
APOBEC3G	107	33	47	24	53	36	55	89	59	11	50	50	68	55	21	109	72	112	12	32
APOBEC3H	1	0	4	0	3	1	0	4	0	0	25	22	6	7	6	5	7	49	0	15
APOBEC4	0	0	0	0	0	1	0	0	0	0	28	44	19	23	33	19	35	39	0	46
APOBR	35	18	17	22	18	13	16	14	17	18	43	74	48	38	69	41	47	94	3	76
APOC1	21	23	21	7	24	30	18	37	24	16	55	30	24	38	36	7	44	29	8	40
APOC1P1	0	1	0	0	0	0	0	0	1	0	11	15	7	5	8	8	9	8	0	7
APOC2	4	4	10	1	5	3	3	3	1	1	11	21	3	33	10	6	4	45	8	34
APOC3	0	0	0	0	0	0	0	0	0	0	0	6	2	3	2	1	2	4	0	6
APOC4	0	0	3	0	0	0	0	0	0	0	5	5	9	2	4	8	8	15	0	11
APOC4-APOC2	4	4	13	1	5	3	3	3	1	1	28	36	13	43	22	20	19	65	8	51
APOD	1800	3245	4816	2452	3208	4548	3449	4508	7645	1311	10069	3537	5171	9745	10907	8399	11569	11011	1097	10935
APOE	363	431	169	271	291	243	283	207	431	367	127	175	54	138	62	49	66	94	75	52
APOF	0	0	0	0	0	0	1	0	1	0	10	15	5	11	9	8	8	19	0	12
APOH	1	0	0	0	0	0	1	0	0	0	9	13	9	3	10	7	7	11	0	12
APOL1	152	91	77	53	95	49	67	89	78	32	182	84	84	187	160	218	173	276	26	115
APOL2	142	193	213	116	89	91	136	165	121	116	187	137	69	145	168	135	88	234	35	171
APOL3	205	161	191	114	183	98	183	269	161	65	179	160	138	181	166	356	310	543	47	344
APOL4	14	16	31	21	33	17	54	41	17	26	132	70	43	50	99	147	55	104	8	52
APOL5	0	0	1	0	0	0	0	0	0	0	11	9	7	8	13	8	10	17	0	17
APOL6	995	705	735	396	643	450	701	780	584	385	1706	1457	1008	1273	1247	1958	1373	2274	268	1748
APOLD1	44	53	35	52	31	54	38	38	52	35	204	166	100	117	77	66	84	221	17	190
APOM	1.85715	0.428571	0.714285	0.285714	2.42857	0.571428	0.857143	0.857143	0.285714	0.571428	3.14286	1.28571	1.28572	5	1.71428	0.714286	0.571428	2	1	2.85714
APOO	8	4	11	15	10	16	12	16	11	18	100	76	44	71	65	68	23	70	10	72
APOOL	151	184	223	285	167	189	440	159	228	177	939	1165	788	596	787	863	1014	1177	194	1147
APP	6390	10262	7428	7744	6430	7706	10643	5798	7770	4938	19543	13365	17805	10706	16060	20411	13624	24929	2392	24200
APPBP2	626	688	440	420	502	449	713	613	621	398	1662	1628	1445	1291	1490	2161	1356	2480	281	2245
APPL1	1236	1343	1012	1017	1005	1018	1569	1024	1202	705	3448	3251	2518	2134	2821	4094	2898	4522	535	4124
APPL2	384	424	305	305	263	257	420	298	367	294	1295	1161	1182	1215	1248	1773	1012	1949	193	1358
APRT	99	149	97	90	86	179	159	158	124	98	174	133	104	110	71	62	73	111	27	43
APTX	145	161	152	141	114	141	186	118	144	99	403	327	367	339	344	448	439	497	74	325
AQP1	1100	949	1008	778	791	624	764	772	976	394	747	842	433	568	642	793	501	1439	164	450
AQP2	0	9	0	1	1	1	0	0	1	1	57	88	42	37	65	49	57	76	0	71
AQP3	118	401	77	107	53	28	70	105	131	287	91	58	89	59	78	58	92	81	21	174
AQP4	12	17	27	32	21	17	24	12	27	3	93	82	77	110	143	90	145	205	19	121
AQP5	95	480	92	263	262	284	450	72	238	120	122	81	54	40	63	10	144	38	12	165
AQP6	3	13	1	16	4	18	14	3	6	5	44	31	26	27	35	17	36	67	3	51
AQP7	11	5	14	6	3	0	8	22	8	5	2	10	9	5	7	6	16	20	0	41
AQP7P1	0	3	1	0	0	1	0	3	1	0	34	56	21	23	34	38	38	66	0	55
AQP7P3	0	0	0	0	2	0	0	0	1	1	21	7	6	19	10	3	19	8	0	9
AQP8	5	2	0	1	0	1	2	0	0	1	8	8	11	4	10	7	10	14	0	19
AQP9	2	1	0	1	1	0	1	3	2	0	31	42	25	23	29	17	26	52	1	39
AQP10	0	1	0	1	0	1	0	0	0	0	52	26	23	39	24	21	50	68	0	66
AQP11	6	3	3	2	7	2	20	5	3	2	31	32	19	23	40	21	42	47	1	55
AQP12A	0	0	0	0	0	0	0	0	0	0	1	2	1	0	0	1	2	2	0	3
AQP12B	0	0	0	0	0	0	0	0	0	0	1	2	3	4	1	3	2	1	0	3
AQPEP	27	6	0	3	1	4	4	28	8	4	32	60	35	29	37	38	34	59	2	49
AQR	505	505	444	507	484	471	718	468	595	386	2462	1701	1577	1597	1737	2520	1968	2745	297	2381
AR	112	169	128	232	113	85	156	110	270	237	297	313	69	420	316	186	346	681	40	194
ARAF	200	202	260	217	170	159	286	236	212	123	286	211	177	164	171	159	272	266	48	248
ARAP1	645	672	461	473	463	402	732	560	575	431	312	298	220	262	162	259	222	554	72	322
ARAP2	657	355	470	314	452	261	510	678	428	244	1261	1120	721	1241	1141	1786	1181	1865	203	1532
ARAP3	136	99	97	181	59	93	171	80	85	87	193	213	100	121	118	165	58	203	16	84
ARC	0	0	13	17	1	11	12	1	4	2	27	40	31	11	40	20	30	49	1	35
ARCN1	834	921	866	892	785	754	1323	953	1137	567	2775	2561	2954	1943	2313	2957	2227	3307	338	2666
AREG_dup1	0	0	0	2	0	0	0	0	0	0	2	9	0	0	1	3	0	1	1	1
AREG_dup2	0	0	1	0	0	0	0	0	0	0	2	1	0	0	0	1	0	0	0	0
ARF1	1142	1330	1167	838	1086	1023	1475	1374	1277	686	1527	1258	1222	869	888	1137	1225	1740	274	1209
ARF3	713	894	695	830	671	675	1110	646	839	689	1068	1038	692	696	656	875	804	1235	289	573
ARF4	359	477	407	405	519	473	593	542	432	285	1648	1670	1334	1131	1156	1701	1390	1541	348	1092
ARF5	204	202	170	223	245	212	293	265	251	179	170	189	143	82	128	134	180	191	48	94
ARF6	427	445	489	451	449	517	722	421	522	342	1259	1468	1030	736	1075	1160	978	1632	229	1220
ARFGAP1	206	196	221	225	132	176	281	139	190	223	112	133	97	111	46	107	117	215	10	117
ARFGAP2	536	662	482	528	406	369	761	510	617	335	395	389	245	296	323	270	391	661	117	443
ARFGAP3	276	441	288	187	309	245	273	353	291	154	718	626	875	516	693	758	664	1530	161	1025
ARFGEF1	1067	1165	1020	1120	906	912	1583	1026	1284	884	3330	2583	2625	2855	2848	3952	2257	4908	360	3775
ARFGEF2	1257	1492	1129	1243	1092	1294	1802	1222	1448	1158	4605	3547	3649	2702	3178	5009	3558	5287	581	4380
ARFIP1	451	580	321	324	291	322	514	390	446	278	1235	1324	819	713	943	1493	1398	1541	178	1219
ARFIP2	237	357	248	284	284	293	426	298	359	300	465	306	284	303	226	309	461	466	59	291
ARFRP1	90	106	115	96	72	79	119	102	86	89	52	56	29	46	46	59	64	114	6	76
ARG1	0	0	0	0	2	0	0	0	0	0	13	16	4	16	17	9	10	19	0	15
ARG2	23	15	32	17	15	23	21	23	19	11	64	51	80	23	54	51	44	78	9	15
ARGFX	0	1	0	0	0	0	0	0	0	0	53	68	42	47	57	52	51	74	0	74
ARGFXP2	0	0	0	0	0	0	0	0	0	0	8	12	10	7	11	8	13	17	0	14
ARGLU1	1531	1285	1114	1107	1294	998	1957	1462	1548	976	1571	1374	1975	1657	1377	2146	1714	2989	257	2311
ARHGAP1	357	380	317	484	254	338	569	307	422	332	438	601	366	359	327	420	395	579	106	350
ARHGAP4	254	125	115	87	115	71	94	163	127	80	39	56	46	45	30	38	24	65	7	73
ARHGAP5	1635	2472	1380	1149	1427	1151	1926	1434	1650	825	7011	6673	4977	5590	5814	7526	6031	11062	871	10903
ARHGAP6	103	147	48	70	77	36	148	89	153	109	253	217	111	226	240	217	200	350	15	230
ARHGAP8	69	162	146	196	83	132	244	96	196	295	242	176	335	229	176	186	153	297	67	185
ARHGAP9	68	26	48	29	53	31	45	82	42	21	58	69	72	87	36	57	42	122	6	34
ARHGAP10	314	228	225	159	166	133	208	302	230	164	429	352	340	447	399	708	381	699	50	632
ARHGAP11A	39	19	30	76	22	52	146	41	23	57	368	429	157	153	92	288	131	161	17	186
ARHGAP11B	0	1	0	2	0	1	9	2	0	7	8	15	4	18	6	7	5	15	2	1
ARHGAP12	1052	1422	739	666	816	643	1115	1018	1038	522	2390	1941	2011	1797	2187	2953	2786	3733	335	4037
ARHGAP15	100	37	66	42	174	49	65	170	83	30	154	196	134	369	123	316	118	509	20	298
ARHGAP17	219	226	273	246	210	210	408	203	241	167	590	510	387	485	334	475	464	737	75	522
ARHGAP18	281	289	272	227	227	189	305	333	242	227	800	656	706	727	568	1019	708	1093	123	960
ARHGAP19	528	456	426	362	300	287	515	480	436	387	826	837	522	803	726	813	694	1659	177	824
ARHGAP19-SLIT1	158	149	190	174	118	109	198	174	174	172	325	275	218	296	237	186	271	664	44	403
ARHGAP20	184	168	118	107	138	161	200	155	194	76	449	444	248	352	386	565	323	511	65	403
ARHGAP21	393	349	322	347	275	210	476	381	327	214	1322	1121	1113	990	1181	1664	924	2120	86	1710
ARHGAP22	22	8	18	12	19	14	11	7	7	12	21	36	24	25	25	30	20	38	0	32
ARHGAP23	158	96	90	91	64	62	95	89	112	65	139	143	106	104	104	76	44	207	24	173
ARHGAP24	163	162	98	81	211	88	169	164	161	79	350	326	207	310	399	564	311	937	42	396
ARHGAP25	262	116	149	130	205	104	193	287	166	58	231	251	131	396	172	391	176	431	31	250
ARHGAP26	719	778	914	1327	773	1269	1485	926	685	620	3309	2503	2328	1033	1495	2579	1600	2472	285	2158
ARHGAP27_dup1	94.5	110.5	90	67.5	47	51	139	57	80.5	53	36.5	104	39.5	36	34.5	64	35.5	56	7.5	76
ARHGAP27_dup2	4.5	8.5	4	2	1.5	2	3	1.5	2.5	1.5	3	8.5	2	5	4	5	4	7.5	0	8
ARHGAP28	138	110	100	79	73	65	139	123	112	82	268	535	344	392	411	309	394	418	45	197
ARHGAP29	1366	572	896	375	1029	389	719	752	911	573	1711	1821	1556	2168	1520	1982	1560	3839	297	2975
ARHGAP30	401	194	197	146	262	103	180	256	149	78	143	161	134	222	133	171	121	371	36	222
ARHGAP31	390	322	369	324	341	286	371	352	403	195	620	619	412	505	431	578	305	905	76	421
ARHGAP32	629	1229	817	884	548	782	1341	602	1058	963	2856	2651	1872	1943	2038	2620	2161	3835	331	2697
ARHGAP33	47	42	59	94	32	34	102	21	53	70	77	101	53	46	56	48	69	133	8	97
ARHGAP35	1079	1421	1034	1239	945	1042	1751	1055	1424	998	2784	2165	2230	1869	1980	2848	1606	3888	324	3072
ARHGAP36	0	0	0	1	17	0	0	0	0	0	30	22	17	29	17	21	30	57	0	46
ARHGAP39	48	61	47	87	27	62	112	23	48	67	118	178	87	96	75	98	97	161	9	136
ARHGAP40	17	81	69	102	30	63	139	18	278	315	116	146	31	99	81	124	70	150	0	131
ARHGAP42	114	90	110	80	92	80	90	82	75	48	254	439	136	320	223	410	185	398	30	284
ARHGAP44	70	54	40	50	30	54	62	33	24	43	102	107	110	100	93	136	85	90	17	79
ARHGDIA	341	298	302	389	264	298	328	237	301	248	218	253	127	177	150	152	166	336	55	294
ARHGDIB	622	619	389	329	679	329	392	629	488	206	1186	1033	751	1310	802	1278	1521	1713	164	1177
ARHGDIG	1	0	0	0	0	0	0	0	0	0	10	10	8	2	9	8	8	10	0	10
ARHGEF1	372	260	137	140	179	110	194	201	121	167	96	153	61	136	88	56	102	194	27	189
ARHGEF2	453	554	471	552	466	430	673	514	556	362	522	564	374	341	438	398	449	792	92	553
ARHGEF3	284	192	161	171	221	124	230	201	245	339	790	418	336	827	697	1035	419	1069	106	583
ARHGEF4	35	51	30	75	23	47	76	22	32	50	62	62	36	94	32	74	84	103	9	57
ARHGEF5	56	86	43	59	41	32	82	48	36	53	87	48	63	73	52	108	56	68	14	43
ARHGEF6	549	1056	510	437	829	468	1048	765	956	601	2218	2233	2184	1858	4454	2132	3382	4453	263	3275
ARHGEF7	573	700	576	582	548	492	1041	616	629	484	1246	1344	1003	844	1077	1172	758	1675	192	1368
ARHGEF9	333	575	289	347	304	302	487	255	330	223	1051	738	570	329	655	624	726	1170	88	1218
ARHGEF10	363	494	335	460	314	376	661	341	359	218	741	667	556	563	705	626	663	1108	124	1138
ARHGEF10L	381	528	352	439	278	308	533	313	381	265	254	259	193	201	157	128	169	258	70	312
ARHGEF11	394	512	413	529	334	367	737	330	446	351	768	649	462	556	565	526	411	977	86	761
ARHGEF12	1620	2024	1600	1589	1633	1510	2355	1580	2123	1373	5486	4716	3370	4483	4427	6066	4373	8599	813	6670
ARHGEF15	92	55	77	52	40	29	45	77	74	27	97	100	41	57	51	136	59	202	7	83
ARHGEF16	33	59	37	81	20	44	64	29	33	73	46	43	33	32	28	28	59	58	6	51
ARHGEF17	608	646	503	521	349	308	681	369	571	394	368	395	184	273	252	248	186	478	59	373
ARHGEF18	113	168	97	104	125	104	118	87	121	103	217	166	157	163	170	330	200	305	27	218
ARHGEF19	101	101	96	126	75	103	185	74	85	78	142	138	46	62	86	49	50	112	9	106
ARHGEF25	257	196	165	195	165	113	275	226	245	176	116	135	107	119	127	213	51	326	22	145
ARHGEF26	77	69	91	119	88	114	175	77	97	152	465	288	361	249	269	415	528	572	29	433
ARHGEF33	22	24	26	24	16	6	36	30	21	22	111	112	99	88	81	95	94	238	3	171
ARHGEF35	5	13	10	13	5	8	3	6	7	6	26	44	20	32	18	26	18	49	2	48
ARHGEF37	426	953	377	318	371	287	541	369	505	513	506	387	500	413	629	355	781	1156	125	774
ARHGEF38	350	297	470	453	317	470	710	283	476	398	1676	1438	1974	1726	1950	1615	1850	2408	262	1593
ARHGEF40	386	449	302	323	315	284	479	325	344	223	329	382	165	175	225	283	132	349	34	263
ARID1A	700	835	827	1168	720	907	1630	641	837	899	2122	1782	1168	890	1319	1456	1080	1963	266	1610
ARID1B	854	1040	808	772	764	774	1077	710	761	712	1752	1457	1335	1224	1317	1548	1426	2900	267	2042
ARID2	702	836	840	971	850	790	1350	804	1009	760	3694	2842	2545	2320	2669	4218	2149	4071	279	3791
ARID3A	41	30	26	30	22	14	39	17	30	21	48	64	39	22	41	30	84	62	4	47
ARID3B	14	2	9	16	17	9	18	19	12	14	121	113	58	81	66	60	75	148	4	100
ARID3C	1	4	0	1	0	0	3	2	0	0	8	15	7	7	5	11	11	20	0	26
ARID4A	691	618	509	465	499	351	743	553	674	380	1415	1369	1251	1662	1340	2125	1604	3004	249	2561
ARID4B	656	748	588	625	653	488	910	597	777	510	1690	1632	1395	1646	1587	2685	1477	2681	245	2215
ARID5A	363	229	175	176	224	167	289	268	298	106	99	167	75	97	85	37	134	175	49	139
ARID5B	1361	1791	1042	630	1442	607	1450	1419	1633	1048	2546	2062	2277	2187	1832	2633	2852	4306	455	2933
ARIH1	556	774	672	577	795	644	956	752	758	542	2365	2025	1805	1603	1967	2773	1928	3025	352	2756
ARIH2	393	422	357	425	342	392	563	483	435	237	643	604	662	551	548	528	377	966	115	778
ARL1	526	591	389	463	466	425	640	539	521	365	1579	1653	1446	1419	1444	2131	1632	2278	289	2146
ARL2	92	81	61	66	94	95	122	157	92	70	79	49	46	75	48	53	59	90	4	81
ARL2-SNX15	82	80	52	71	57	71	98	79	47	71	114	94	65	59	106	81	150	143	20	156
ARL2BP	175	203	140	167	148	151	201	210	207	125	651	624	520	518	459	706	419	659	86	628
ARL3	126	133	117	114	119	106	132	135	149	97	340	257	138	217	180	291	196	384	41	395
ARL4A	501	401	353	133	247	249	331	264	337	180	844	1103	1464	763	1031	1100	1344	1622	204	1802
ARL4C	536	506	323	223	472	205	368	406	467	283	625	719	437	526	753	882	788	1433	166	835
ARL4D	24	15	22	25	17	13	29	24	17	13	20	33	21	15	26	18	39	46	6	34
ARL5A	204	230	190	205	233	224	290	211	240	179	1129	1300	690	605	937	1432	1007	1330	139	1178
ARL5B	220	204	197	182	149	183	316	178	218	132	931	909	568	516	677	975	563	981	132	754
ARL5C	0	0	3	0	0	0	0	0	0	0	6	8	9	12	3	9	4	11	0	10
ARL6	28	15	29	18	25	30	43	41	29	31	84	119	70	100	121	105	87	163	10	135
ARL6IP1	669	715	469	426	493	526	840	655	614	419	2749	2789	1605	1666	1652	2732	2187	3149	407	2336
ARL6IP4	399	384	327	354	382	248	419	406	483	213	170	173	129	81	77	153	191	260	31	118
ARL6IP5	667	628	495	376	680	542	568	731	472	460	2817	2717	2847	1761	2189	3244	2410	3634	360	2992
ARL6IP6	152	123	110	145	139	153	243	188	131	109	310	449	189	202	306	434	303	549	52	308
ARL8A	143	155	131	126	107	105	218	114	160	104	151	162	49	97	108	115	124	297	40	249
ARL8B	411	362	392	384	375	301	523	428	509	301	1399	1713	796	905	922	1502	1025	2147	269	1966
ARL9	4	4	2	5	4	7	6	3	5	7	13	13	2	9	5	2	4	24	4	5
ARL10	70	115	85	99	63	86	170	61	105	57	172	200	90	131	173	160	139	285	33	367
ARL11	7	8	11	10	10	6	12	7	10	6	44	84	59	51	42	53	67	93	6	80
ARL13A	0	0	0	0	0	0	0	0	0	0	11	9	11	11	6	9	18	18	0	9
ARL13B	123	101	87	105	88	91	130	77	100	69	390	342	255	217	214	411	178	414	82	301
ARL14	0	0	0	1	2	0	0	0	0	0	11	26	11	12	13	18	9	25	0	24
ARL15	125	104	102	71	107	69	119	110	116	95	487	440	245	326	332	571	413	754	46	435
ARL16	13	27	19	19	16	17	30	18	21	36	40	25	65	84	37	20	30	117	12	51
ARL17A_dup1	2	0	1.5	0	2.5	5	0	3	3.5	2.5	12.5	7.5	8	4	8.5	8.5	6	14.5	1.5	9
ARL17A_dup2	0	2.5	2	0	1.5	3	2	2	0.5	2	13.5	14.5	15	6.5	9	14.5	13.5	32	1.5	9
ARL17A_dup3	0	0	0	0	0	0	0	0	0	0	0	0	0	0	0	0	0	0	0	0
ARL17A_dup4	0	0	0	0	0	0	0	0	0	0	0	0	0	0	0	0	0	0	0	0
ARL17B	0	0	0	0	0	0	0	0	0	0	0.5	0	0	0	1	0	0	4.5	0	0
ARMC1	243	224	131	164	115	132	229	224	182	103	733	732	515	621	709	1020	718	1012	121	711
ARMC2	87	69	88	88	58	51	92	87	88	35	193	198	151	112	199	117	190	278	25	342
ARMC3	0	1	3	2	1	2	0	1	1	1	9	34	23	18	27	13	37	37	0	25
ARMC4	0	1	1	8	1	2	19	1	9	18	44	60	46	22	88	73	47	86	1	85
ARMC5	60	66	38	51	32	28	60	40	35	43	49	99	55	42	55	41	96	118	13	52
ARMC6	96	117	54	99	81	119	170	119	83	79	118	116	106	83	61	72	101	137	7	107
ARMC7	27	54	47	57	48	57	61	53	67	43	68	61	91	51	61	114	102	116	16	146
ARMC8	344	435	333	318	363	357	578	429	437	232	3463	2324	1245	2031	1419	2185	2898	6347	204	3443
ARMC9	133	112	98	168	89	94	163	122	153	145	290	268	168	212	122	288	214	546	42	210
ARMC10	99	139	42	57	54	49	84	54	52	54	316	318	261	191	247	297	298	393	21	331
ARMCX1	159	171	127	117	157	111	247	180	236	160	348	382	261	324	426	600	489	800	90	572
ARMCX2	172	229	187	218	155	208	353	216	269	158	381	547	402	245	454	446	333	574	66	345
ARMCX3	541	607	512	408	429	416	672	540	672	329	1187	1128	1158	811	1229	925	1148	1554	245	1279
ARMCX4	171	180	232	194	168	112	372	174	351	138	362	386	328	461	456	454	359	907	70	585
ARMCX5	134	157	123	100	139	135	188	145	191	130	444	407	395	342	486	400	311	778	53	679
ARMCX5-GPRASP2	217	259	187	115	164	144	253	225	296	86	360	365	284	260	440	351	339	570	80	572
ARMCX6	29	50	45	44	51	36	74	49	74	37	149	157	121	60	98	136	97	214	15	149
ARMS2	0	0	0	0	0	0	0	0	0	0	14	16	9	4	2	8	9	20	0	15
ARNT	546	593	547	480	442	403	675	574	655	384	1366	1230	1160	1182	1241	1236	1459	2123	274	1591
ARNT2	117	171	84	138	101	194	194	71	114	141	581	354	223	157	212	414	147	292	36	282
ARNTL	144	90	66	42	95	76	110	95	81	67	156	282	81	360	228	385	127	287	28	82
ARNTL2	18	29	11	8	17	21	61	14	17	15	306	155	187	176	1154	668	307	414	10	377
ARPC1A	145	168	108	124	122	149	170	198	176	114	578	528	394	337	527	434	416	876	37	636
ARPC1B	128	96	83	67	106	86	65	110	58	72	81	97	58	86	38	183	88	144	22	38
ARPC2	618	517	510	458	599	565	616	701	503	421	1198	1290	881	996	719	1754	765	1483	152	917
ARPC3	23	17	31	32	33	49	32	42	23	26	158	157	112	104	144	162	193	170	23	99
ARPC4	380	339	242	257	311	252	303	289	278	232	477	405	381	412	298	732	469	688	86	417
ARPC4-TTLL3	414	401	348	354	269	276	479	298	421	306	408	409	336	320	293	511	363	703	75	400
ARPC5	380	326	275	223	320	281	334	395	288	165	1279	1204	725	882	799	986	983	1278	136	833
ARPC5L	72	47	87	71	77	67	114	95	66	63	165	169	172	182	94	144	149	140	22	135
ARPM1	12	9	13	8	2	6	11	5	13	5	38	40	18	15	21	12	27	50	1	32
ARPP19	929	887	771	864	720	807	1058	1025	1050	666	3902	4419	2145	2480	2973	3474	2623	5081	554	4027
ARPP21	1	1	0	0	1	0	0	0	0	0	44	53	18	23	42	36	40	78	1	65
ARR3	0	0	0	0	0	0	0	0	0	0	6	11	6	4	7	7	9	12	0	11
ARRB1	630	842	683	1307	535	720	1141	568	765	818	1386	941	748	772	703	795	608	1575	162	857
ARRB2	186	119	99	120	156	129	195	216	139	100	98	111	78	115	88	67	37	162	39	146
ARRDC1	184	279	143	193	103	131	242	143	135	186	70	92	37	110	39	60	27	73	16	73
ARRDC2	161	189	166	160	156	75	146	147	127	90	66	65	20	118	32	99	97	89	26	119
ARRDC3	1876	2122	1439	596	2233	927	1550	1678	2164	739	6165	3994	5297	3105	5035	5984	8146	6555	772	6273
ARRDC4	239	286	302	191	184	196	403	412	217	187	833	694	496	421	744	657	951	961	142	549
ARRDC5	3	2	1	4	2	4	4	5	6	2	19	19	28	19	32	14	12	37	0	22
ARSA	119	115	104	111	87	83	111	99	76	138	54	152	91	69	55	51	81	130	13	100
ARSB	62	60	69	94	68	73	118	71	75	76	191	204	154	148	130	165	185	378	27	173
ARSD	382	470	379	496	389	381	589	362	658	361	1025	885	626	774	809	574	859	1256	201	908
ARSE	4	7	13	5	4	2	6	2	5	3	56	41	17	21	55	44	23	102	1	47
ARSF	1	0	0	1	1	0	0	0	0	0	22	14	9	7	19	12	31	20	1	26
ARSG	63	37	74	52	50	54	54	60	106	119	114	147	120	138	103	165	183	242	10	140
ARSH	1	3	2	3	0	8	2	1	1	4	22	54	21	22	19	17	26	39	0	32
ARSI	9	5	9	10	4	18	9	4	3	4	35	60	18	24	36	30	24	35	1	33
ARSJ	69	58	55	62	39	58	66	61	69	57	10156	4337	1368	5243	1031	5209	5227	14266	12	7034
ARSK	41	69	60	49	46	34	98	40	42	70	163	226	187	194	174	299	116	382	30	349
ART1	0	0	0	0	0	0	0	0	0	0	6	17	9	10	14	8	16	16	0	16
ART3	3	5	0	1	0	2	4	0	4	1	24	12	9	8	9	57	24	16	0	10
ART4	0	1	0	4	10	0	0	2	1	1	15	17	14	8	9	4	22	89	0	21
ART5	3	5	1	2	2	1	12	1	9	4	49	50	45	53	71	40	56	103	1	92
ARTN	2	1	1	0	1	1	3	0	2	2	22	23	16	12	16	21	21	34	0	25
ARV1	79	110	117	96	103	83	95	111	90	91	338	365	232	256	249	500	323	515	49	321
ARVCF	171	172	110	131	88	78	150	71	96	123	34	85	57	54	41	63	35	78	7	66
ARX	1	0	3	0	4	0	0	5	0	2	22	33	14	21	21	22	25	47	0	30
AS3MT	122	137	42	77	79	89	127	97	112	54	123	175	53	131	142	124	129	223	34	293
ASAH1	536	466	490	365	453	453	489	653	540	402	1416	1668	1075	1588	1410	2026	1367	2702	344	1624
ASAH2	0	0	0	0	0	0	0	0	0	0	13	14	14	5	10	10	7	16	0	18
ASAH2B	1	0	0	1	0	2	1	3	0	1	3	1	0	0	3	1	0	1	0	4
ASAP1	441	334	374	476	307	309	590	495	376	316	1195	1026	619	741	734	1168	805	1657	126	1043
ASAP1-IT1	28	13	16	32	9	22	41	26	25	16	64	122	24	56	47	62	66	123	12	82
ASAP2	173	233	149	201	124	163	270	174	197	154	509	719	298	478	473	801	328	708	61	740
ASAP3	320	446	257	160	212	167	315	237	336	161	224	194	116	123	212	140	177	373	46	271
ASB1	359	329	242	285	261	238	385	250	290	229	298	451	200	203	297	350	348	599	79	297
ASB2	27	6	16	11	14	5	13	31	31	14	39	46	19	34	25	33	28	92	3	51
ASB3	113	151	206	180	165	118	250	192	234	175	510	488	514	761	548	830	500	1242	91	678
ASB4	8	8	7	3	7	2	4	3	2	1	47	49	43	52	44	31	57	71	1	53
ASB5	0	14	0	1	7	1	6	2	11	1	59	84	34	12	30	30	33	46	7	40
ASB6	112	134	107	171	101	129	214	78	113	76	187	219	132	118	104	99	117	209	34	144
ASB7	175	197	168	155	172	181	282	191	240	178	636	456	308	373	454	598	379	730	84	533
ASB8	121	195	117	135	112	94	211	148	173	148	452	415	249	308	306	416	352	708	72	399
ASB9	8	6	6	8	8	3	10	4	5	7	40	45	12	17	23	25	50	65	1	16
ASB9P1	0	0	0	0	0	0	0	1	0	0	13	14	15	11	13	10	10	21	0	19
ASB10	0	0	0	0	1	0	0	0	0	0	16	27	13	16	15	8	14	29	0	33
ASB11	2	0	0	0	0	1	0	0	2	0	24	44	32	35	16	22	31	43	0	49
ASB12	0	0	1	3	4	3	3	2	1	0	14	13	25	14	5	8	9	25	0	16
ASB13	98	99	87	131	81	117	139	99	120	126	172	173	62	149	117	109	109	244	28	124
ASB14	0	1	2	0	0	0	0	1	0	0	18	31	19	18	25	15	27	60	0	45
ASB15	0	0	0	1	0	0	0	1	0	2	13	33	12	16	15	13	22	33	0	38
ASB16	0	0	0	0	1	0	2	2	1	0	17	19	8	8	7	11	14	36	0	24
ASB17	0	0	0	0	0	0	0	0	0	0	5	10	5	7	10	9	11	14	0	8
ASB18	0	0	0	0	0	0	0	2	0	0	13	19	11	8	11	7	15	19	0	18
ASCC1	98	117	126	90	122	135	129	131	126	117	570	316	206	243	295	301	238	444	58	369
ASCC2	168	231	211	243	199	202	372	242	224	177	272	244	347	302	192	242	254	465	37	398
ASCC3	1007	1070	1026	924	818	841	1297	990	950	658	3401	2793	2343	2168	2255	4170	2555	4462	493	3454
ASCL1	0	0	1	6	0	0	1	1	0	1	22	34	17	18	20	11	52	40	1	29
ASCL2	6	8	8	0	1	0	2	0	6	2	13	33	16	18	19	22	16	32	0	25
ASCL3	0	0	0	0	0	0	0	0	0	0	2	6	3	3	6	6	5	8	1	4
ASCL4	0	0	1	0	2	0	0	2	1	2	24	26	20	33	33	20	38	42	0	27
ASF1A	167	152	87	96	123	164	178	172	202	95	598	519	319	283	487	921	444	866	64	777
ASF1B	5	8	10	62	5	37	46	15	2	23	101	136	47	28	14	32	25	39	1	32
ASGR1	0	3	2	5	0	0	7	5	1	0	12	20	10	7	19	7	19	17	1	16
ASGR2	2	1	0	1	2	1	0	2	1	1	14	14	8	11	15	23	16	34	2	29
ASH1L	2414	2952	2662	2491	2775	2219	3857	2867	3058	2042	8837	6730	5953	5863	7185	9508	6623	12889	1086	10211
ASH2L	213	265	180	183	240	212	336	242	337	144	547	519	414	361	423	519	570	651	76	540
ASIP	0	0	1	0	0	0	0	0	0	0	1	7	2	2	7	3	4	5	0	8
ASL	59	48	70	57	54	47	77	62	69	50	53	71	66	66	58	28	36	95	15	40
ASMT	24	12	23	13	13	19	13	11	14	10	20	33	28	18	26	27	33	57	1	63
ASMTL	110	138	90	87	92	82	110	105	113	99	118	98	76	88	60	78	96	215	17	108
ASMTL-AS1	37	54	61	163	22	37	83	39	34	62	55	80	38	31	40	39	25	123	12	71
ASNA1	127	144	71	115	99	95	124	129	108	81	179	106	72	59	82	122	80	86	37	53
ASNS	99	70	65	103	75	87	160	90	96	68	328	288	166	186	184	213	208	264	33	223
ASNSD1	361	448	269	211	269	266	405	345	321	143	1168	1036	795	862	898	1243	986	1598	136	1089
ASPA	32	13	65	11	16	9	27	42	36	3	40	51	61	39	45	60	32	82	5	52
ASPDH	0	1	0	0	0	0	0	0	0	0	14	14	13	15	11	9	12	21	0	17
ASPG	1	4	0	0	1	0	3	1	2	5	7	13	10	10	9	10	6	16	0	12
ASPH	1527	1579	1156	1386	1214	1258	1822	1514	1855	1179	4748	5178	2970	3916	3217	6087	4406	6759	623	4763
ASPHD1	4	4	6	11	4	8	7	1	2	2	17	35	14	11	14	18	25	35	1	28
ASPHD2	17	4	9	14	28	5	16	9	7	16	41	61	27	27	45	68	40	52	3	51
ASPM	64	37	42	232	35	138	477	69	24	163	1084	1074	238	149	198	813	145	407	4	334
ASPN	63	38	49	8	21	2	9	38	26	8	45	39	68	168	48	107	105	38	0	53
ASPRV1	23	37	23	19	20	18	25	25	52	24	51	34	60	43	54	36	20	70	4	54
ASPSCR1	45	43	48	45	44	45	68	36	29	45	26	42	26	36	20	12	25	38	3	28
ASRGL1	24	47	23	14	29	11	19	16	29	5	120	75	71	26	35	44	71	89	1	63
ASS1	46	94	34	30	67	29	63	65	46	26	98	82	49	24	56	76	35	63	15	126
ASTE1	114	115	94	78	107	103	148	140	119	77	158	228	213	209	194	259	241	411	26	272
ASTL	0	1	0	1	1	1	0	1	1	0	11	22	3	5	10	3	9	9	0	18
ASTN1	59	93	26	41	44	33	90	35	29	32	160	192	170	157	175	79	102	265	39	127
ASTN2	125	206	165	319	146	182	359	137	185	384	412	331	271	271	292	368	277	632	46	360
ASXL1	803	985	753	839	758	727	1405	978	1019	692	1759	1430	1155	1209	1291	1519	1367	2554	243	1945
ASXL2	656	694	702	723	684	598	1125	710	735	513	1721	1537	1327	1570	1354	1671	1185	2629	226	2436
ASXL3	27	28	42	26	37	31	53	30	39	36	122	164	99	124	188	143	93	213	7	147
ASZ1	0	0	0	0	0	0	0	0	1	0	27	35	25	20	28	21	22	33	0	57
ATAD1	388	437	313	333	315	384	560	443	378	287	1614	1288	1163	1160	1231	1971	1298	2097	209	1944
ATAD2	177	187	150	399	156	347	515	193	215	861	1285	1162	526	554	528	1457	619	956	88	824
ATAD2B	461	489	471	536	467	396	667	405	515	339	1613	1505	1056	1243	1309	1827	1220	2417	189	1856
ATAD3A	24	19	29	38	21	34	58	34	37	17	14	32	12	18	13	16	8	18	4	28
ATAD3B	31	43	38	56	30	60	72	44	26	23	9	18	13	11	18	11	8	36	3	6
ATAD3C	14	9	15	17	18	10	17	13	15	9	57	60	30	55	58	31	78	91	4	68
ATAD5	126	78	89	246	87	208	311	115	119	109	789	997	368	328	233	778	393	759	72	793
ATAT1	8.85714	15.4286	17.1428	25.2857	11.2857	15.4286	30.5714	11.4286	14.4286	15.4286	54.1428	60.7143	32.2857	20.1429	31	25.2857	17.2857	63.7142	4.71429	39.8571
ATCAY	0	0	0	6	0	1	3	0	0	0	42	44	34	28	46	31	50	51	0	64
ATE1	138	152	123	141	121	122	151	126	146	140	492	327	237	353	368	362	424	797	46	489
ATF1	164	167	147	146	180	169	201	206	207	108	444	455	286	287	392	423	326	480	65	572
ATF2	298	319	420	326	368	339	502	496	391	297	1296	1108	1004	1091	1260	1177	933	2050	103	1410
ATF3	45	53	37	46	67	31	52	37	28	23	98	87	63	81	129	124	83	128	5	106
ATF4	366	427	376	334	424	402	662	466	482	282	1115	898	1011	728	729	1365	968	1242	128	975
ATF5	84	95	75	76	68	75	128	54	89	45	137	97	51	65	69	83	50	69	18	78
ATF6	466	494	469	365	406	401	546	512	508	354	1225	1114	1063	1129	1068	1927	1134	2095	141	1622
ATF6B	87.5	90.5	95	107.5	85.25	80	150	85.5	95	88.5	107.25	92.25	74.5	51	68.25	56.5	75	145.25	25	111.5
ATF7	777	1115	999	1123	742	876	1719	843	927	872	2381	2660	2127	1304	2158	1878	1889	3702	411	2325
ATF7IP	760	1141	897	1001	856	961	1492	928	911	831	4221	3644	3712	3466	4454	4850	3684	6905	587	5853
ATF7IP2	108	38	111	70	44	50	66	54	74	38	225	248	232	190	253	308	119	276	18	253
ATG2A	168	233	169	161	108	143	209	126	167	168	113	169	113	116	100	179	110	150	47	89
ATG2B	987	953	981	882	820	737	1446	982	1158	728	2873	2509	2218	2056	2426	2665	2484	4677	531	3767
ATG3	132	147	162	151	136	148	199	187	161	130	511	450	603	503	411	502	343	640	60	566
ATG4A	53	50	69	48	82	51	60	67	74	49	130	131	159	104	159	130	159	175	6	126
ATG4B	117	179	130	161	103	151	255	155	172	174	147	133	187	98	130	152	164	251	31	168
ATG4C	91	127	87	100	103	84	160	115	115	66	370	404	241	348	339	399	305	550	44	521
ATG4D	47	62	34	21	32	20	34	52	31	37	22	35	19	42	35	15	67	106	7	64
ATG5	186	221	208	188	186	183	250	247	201	171	839	809	779	871	822	881	695	1588	122	1211
ATG7	259	332	267	254	243	205	373	290	293	210	629	618	441	418	397	625	492	830	124	622
ATG9A	203	229	225	173	181	168	292	174	212	157	278	305	163	172	221	205	417	460	38	231
ATG9B	1	3	0	4	4	5	5	2	1	3	33	57	36	25	40	28	48	85	0	51
ATG10	43	37	56	48	40	71	82	15	42	55	195	199	91	108	162	259	91	329	28	184
ATG12	315	277	196	213	186	184	357	224	265	153	1057	932	692	718	851	871	901	1623	163	1107
ATG13	428	525	392	298	282	340	454	415	454	303	760	580	645	465	480	660	511	1003	131	553
ATG14	336	336	230	265	219	191	393	288	417	200	609	532	480	494	408	592	703	945	109	629
ATG16L1	193	216	189	211	169	183	264	207	226	163	372	369	249	408	283	255	204	611	51	488
ATG16L2	92	84	78	124	75	87	158	62	88	70	62	41	49	36	33	30	46	137	18	49
ATHL1	495	634	382	517	254	272	339	408	456	807	81	131	65	70	38	78	113	196	23	125
ATIC	237	206	164	340	206	289	457	264	251	181	1062	967	430	499	732	910	495	922	121	680
ATL1	119	209	127	97	97	81	115	119	102	90	335	312	300	314	386	371	497	431	29	472
ATL2	723	944	636	1130	839	899	1474	867	937	703	3269	4118	2487	1655	3309	3881	2421	3904	455	4051
ATL3	377	420	333	261	327	280	288	352	326	254	885	748	722	902	709	868	810	1401	220	1202
ATM	2112	1872	1578	1577	1852	1463	2560	1797	1901	1100	6083	5331	4505	5078	4724	8133	5092	9858	955	7272
ATMIN	246	308	306	298	232	315	434	262	343	204	1365	1334	721	906	1009	1679	1254	2074	192	1160
ATN1	525	810	767	1554	598	835	1703	489	561	817	790	878	513	379	479	494	902	879	269	1093
ATOH1	0	0	0	0	0	0	0	0	0	0	5	13	4	4	6	2	9	12	0	11
ATOH7	0	0	1	2	1	0	1	3	3	0	17	21	14	13	18	19	29	22	0	40
ATOH8	31	45	21	13	29	5	9	35	36	19	66	95	48	52	62	52	62	136	2	92
ATOX1	32	31	32	35	30	39	29	27	22	21	127	84	59	73	45	132	49	207	35	63
ATP1A1	2312	3991	1880	1807	2577	2382	2869	2107	2751	1933	7746	5442	4839	3049	5599	5947	7641	8049	916	7061
ATP1A1OS	43	56	46	46	29	37	63	66	72	34	92	67	162	128	109	194	41	162	9	100
ATP1A2	52	40	17	19	14	26	58	71	243	26	154	119	49	30	60	58	135	182	17	76
ATP1A3	8	3	1	0	3	1	2	4	1	2	29	52	23	29	37	44	26	48	5	50
ATP1A4	4	4	1	0	1	12	2	2	2	1	33	42	23	37	36	28	39	67	2	58
ATP1B1	875	1481	482	467	615	449	862	504	627	458	2348	1706	1741	1795	1255	2161	2379	3951	233	4363
ATP1B2	33	34	24	20	22	13	48	26	26	12	63	87	42	67	87	102	43	155	37	61
ATP1B3	59	71	50	61	72	86	75	50	51	56	516	294	230	251	181	527	212	418	29	260
ATP1B4	7	1	3	2	1	1	2	0	3	1	46	50	29	42	38	41	51	70	0	56
ATP2A1	0	0	2	7	2	2	4	3	6	9	18	63	16	26	42	25	31	42	1	35
ATP2A2	1328	1888	1340	1566	1197	1398	2016	1165	1483	1158	3863	3645	2858	2312	2463	3308	2649	3596	527	3353
ATP2A3	278	156	142	98	175	63	137	146	127	106	65	99	100	72	72	41	167	132	16	76
ATP2B1	884	726	768	995	805	743	1167	752	996	679	3353	3406	1648	1988	2480	4430	1809	5766	371	2444
ATP2B2	14	1	40	0	2	0	0	5	2	3	111	145	112	83	95	86	108	162	3	167
ATP2B3	0	2	0	0	1	1	1	0	0	0	53	88	51	59	65	51	45	105	2	89
ATP2B4	1415	1299	864	721	949	536	1252	1445	1303	518	1449	1616	834	1479	1312	1983	970	2865	292	1623
ATP2C1	778	1012	804	718	709	736	1069	815	760	703	3256	3094	2525	2294	2511	3788	2324	3731	266	3299
ATP2C2	43	22	49	31	23	21	77	15	47	93	58	104	54	77	49	25	40	99	11	69
ATP4A	1	1	0	0	2	0	0	0	2	2	9	23	14	16	22	6	22	29	1	35
ATP4B	0	0	1	1	1	0	0	0	0	0	4	18	3	6	8	5	13	15	0	11
ATP5A1	978	1049	685	549	748	866	917	1005	697	562	3679	2561	2776	2119	2328	3616	2894	3945	359	2857
ATP5B	1107	1783	1164	1018	1285	1553	1570	1501	1366	701	3910	2529	2495	2344	2470	3450	2481	3858	399	2537
ATP5C1	236	325	336	285	293	371	490	474	366	244	1792	1648	1216	1025	1469	2517	1841	2089	262	1638
ATP5D	103	110	115	106	124	139	191	132	161	127	83	103	83	42	59	86	76	70	99	94
ATP5E	161	228	115	105	139	213	141	205	164	122	630	429	787	576	469	766	382	546	125	547
ATP5EP2	1	1	0	2	1	3	1	0	5	2	206	140	153	154	218	295	128	196	1	227
ATP5F1	92	107	78	81	97	114	112	111	76	106	568	452	396	367	501	412	494	487	70	471
ATP5G1	85	101	69	118	55	92	114	110	62	40	122	105	82	52	49	58	52	135	31	19
ATP5G2	225	260	301	261	307	406	509	455	287	271	794	538	533	380	634	414	422	535	202	430
ATP5G3	266	438	225	345	290	375	431	363	330	189	1240	1047	918	716	790	1066	742	1530	208	1053
ATP5H	72	74	58	82	83	96	78	101	99	94	476	330	322	412	346	522	317	462	58	538
ATP5I	52	54	45	92	82	99	61	65	64	90	242	173	165	205	246	193	131	145	66	170
ATP5J	99	131	172	142	123	205	145	161	224	122	394	392	294	259	274	443	240	425	66	466
ATP5J2	36	51	50	62	58	86	80	59	71	64	237	197	222	217	170	161	87	230	45	128
ATP5J2-PTCD1	95	117	84	101	75	79	103	107	120	73	223	180	196	152	163	185	266	275	18	174
ATP5L	236	280	168	154	230	227	198	323	244	127	775	576	520	613	452	899	539	950	109	487
ATP5L2	0	2	0	1	1	2	1	0	0	7	16	24	13	7	33	23	6	32	9	13
ATP5O	214	248	151	167	188	217	204	309	147	175	852	533	765	457	638	745	580	1018	125	734
ATP5S	53	70	55	80	45	59	83	38	84	51	238	294	138	160	263	216	247	386	48	262
ATP5SL	108	129	132	147	147	125	220	126	142	77	289	201	277	129	227	167	193	221	52	162
ATP6AP1	296	423	332	296	242	296	509	327	333	279	324	413	296	269	201	91	264	352	86	171
ATP6AP1L	24	10	45	29	12	18	45	9	28	19	76	43	31	27	69	37	24	96	16	11
ATP6AP2	626	623	339	423	359	395	484	433	465	319	1097	1251	913	1022	820	1403	859	1577	191	977
ATP6V0A1	407	407	311	361	362	293	519	368	502	266	1250	924	974	859	785	962	959	1841	193	1431
ATP6V0A2	207	198	225	200	184	203	308	185	253	160	546	635	478	416	411	936	477	835	98	702
ATP6V0A4	52	539	89	112	84	69	94	83	77	41	391	251	134	148	171	165	693	189	32	436
ATP6V0B	80	87	62	91	92	82	91	112	70	72	90	127	130	65	68	76	208	151	26	54
ATP6V0C	91	89	77	138	76	96	116	82	93	85	174	87	112	248	116	164	93	281	47	151
ATP6V0CP3	0	0	0	0	0	0	0	0	0	0	7	11	5	8	8	3	5	13	0	14
ATP6V0D1	58	91	84	95	71	89	115	89	67	110	291	209	236	189	154	309	169	317	47	198
ATP6V0D2	0	0	2	4	0	0	0	0	0	1	30	43	15	14	21	17	27	40	0	19
ATP6V0E1	283	259	178	214	192	166	192	249	188	149	930	932	687	514	680	727	604	1137	178	616
ATP6V0E2	80	80	79	111	88	87	101	69	128	82	99	161	69	22	63	104	44	174	30	119
ATP6V1A	644	823	496	612	470	661	781	505	588	482	2255	1991	1511	1044	1429	2379	1924	2673	337	2073
ATP6V1B1	85	351	154	125	54	102	69	64	136	111	63	41	108	49	93	47	35	68	5	94
ATP6V1B2	535	663	517	332	511	424	622	581	546	298	996	964	771	833	845	1132	1013	1339	171	1048
ATP6V1C1	459	476	391	389	446	362	564	458	605	433	1406	1178	795	1267	1346	2009	1530	2064	204	1999
ATP6V1C2	10	38	20	35	22	27	71	12	37	6	172	51	42	43	56	25	48	195	5	138
ATP6V1D	105	157	123	148	106	110	119	123	121	142	632	409	499	512	451	729	551	713	66	491
ATP6V1E1	132	143	171	130	163	141	133	181	170	128	603	487	455	691	492	1334	726	831	70	657
ATP6V1E2	10	12	16	23	13	22	28	13	19	27	61	58	60	76	59	46	32	76	6	62
ATP6V1F	59	74	57	70	80	63	75	117	89	62	114	138	142	90	94	117	142	135	25	155
ATP6V1G1	215	266	181	209	268	247	282	371	293	238	961	866	683	878	809	1068	913	1290	198	1032
ATP6V1G2	0.857142	0.857143	1	0.571428	1	1	2.14285	0.857143	1.57143	2	5.28572	8.42857	5.85715	7.71428	3.85715	1.42857	2.57143	10	0.428571	2.71428
ATP6V1G2-DDX39B	154.125	141.125	136.875	217.625	126.375	140.375	314.875	177	176.125	142.125	221.5	195.75	173.125	139.625	113.125	229.125	155.25	314.875	31.5	229.625
ATP6V1G3	0	0	0	0	0	0	0	0	0	0	4	4	1	2	3	2	3	9	0	10
ATP6V1H	187	209	234	179	242	183	228	229	264	221	662	547	532	476	591	478	564	949	127	697
ATP7A	336	349	290	259	270	189	353	302	414	277	1055	1012	615	1170	1121	1293	1058	2053	163	1560
ATP7B	116	112	131	168	123	105	207	104	109	136	255	236	195	264	232	241	216	330	19	361
ATP8A1	572	200	349	157	343	217	211	359	213	170	550	654	504	616	371	629	359	745	74	633
ATP8A2	14	23	30	37	37	12	32	14	63	67	88	90	46	69	64	55	53	188	6	85
ATP8B1	274	574	251	369	251	278	388	248	331	319	1181	1116	838	1195	929	1354	1291	1679	135	1581
ATP8B2	417	232	252	195	225	137	289	349	291	150	279	253	193	245	188	416	316	648	29	234
ATP8B3	7	4	5	1	2	4	9	5	6	11	32	39	37	20	40	38	34	60	0	40
ATP8B4	103	101	80	46	112	105	54	101	122	44	229	249	123	207	196	417	320	588	39	208
ATP8B5P	7	13	10	1	5	6	8	6	5	0	34	68	47	57	49	38	48	96	5	57
ATP9A	822	1160	773	668	765	679	1072	817	827	603	1446	1394	1052	1139	1253	1409	1513	2432	390	1506
ATP9B	256	321	281	240	243	209	364	302	292	252	763	575	565	749	512	661	465	1048	81	733
ATP10A	106	214	78	88	53	77	110	105	86	67	112	120	109	52	92	89	120	151	23	235
ATP10B	9	1	6	5	4	2	3	5	12	3	64	93	65	67	54	59	69	101	0	118
ATP10D	465	358	446	377	369	273	533	425	450	253	913	885	571	829	769	1519	782	1403	126	924
ATP11A	281	351	242	456	216	299	441	245	265	212	626	682	555	360	466	775	314	931	83	646
ATP11B	776	796	644	547	679	622	995	809	863	444	2588	2121	1688	1711	1955	2975	1887	3215	327	2910
ATP11C	318	290	317	297	276	350	436	356	381	249	1366	1269	791	882	1034	1492	761	1543	111	1398
ATP12A	0	0	1	4	0	0	0	0	1	2	23	27	17	12	30	19	33	44	0	35
ATP13A1	233	203	228	271	159	183	242	196	163	234	298	206	130	126	111	135	163	197	34	166
ATP13A2	160	233	121	164	134	129	219	118	161	134	46	142	74	66	62	31	70	134	25	45
ATP13A3	987	931	778	834	839	935	1268	941	1090	595	3869	3164	1964	2072	2124	3177	2537	3532	365	3930
ATP13A4	191	328	609	625	290	630	612	273	512	1229	1880	757	3422	812	2037	951	2218	1469	142	3076
ATP13A5	66	535	327	430	370	285	1376	205	362	292	1393	1006	1616	946	492	797	1686	1113	543	2523
ATPAF1	179	265	279	230	218	233	363	235	306	227	771	742	640	438	639	690	711	1124	94	622
ATPAF1-AS1	0	2	0	0	2	0	1	0	0	0	10	5	3	7	8	7	14	17	0	9
ATPAF2	34	51	45	48	49	50	92	57	55	42	59	62	73	46	54	78	34	171	14	81
ATPBD4	125	146	153	171	124	114	231	158	150	97	622	607	394	384	518	672	624	862	97	674
ATPIF1	169	191	187	184	112	140	232	167	222	147	319	392	248	367	360	471	508	495	56	348
ATR	773	873	809	1128	675	778	1340	658	893	647	2850	3019	2160	1984	2443	3325	2407	4035	429	3370
ATRIP	76	76	52	70	54	78	133	76	74	63	117	133	115	96	142	80	57	160	16	106
ATRN	928	1113	860	814	741	727	1193	835	976	687	2198	1980	1894	1685	1784	2172	1865	3054	290	1870
ATRNL1	40	50	35	27	35	36	82	31	89	37	154	289	229	194	143	98	267	254	12	201
ATRX	1837	2030	1596	1953	1648	1456	2587	1608	2012	1414	7110	5536	5247	5696	5645	9131	5387	9904	811	7869
ATXN1	669	655	531	525	450	406	673	637	609	453	1034	1272	682	1344	1257	1171	1135	2110	167	1319
ATXN1L	631	608	576	467	506	442	796	582	648	352	953	834	736	631	670	625	814	1114	142	971
ATXN2	254	272	365	506	238	290	505	301	319	270	1088	1100	1015	872	825	1238	749	1296	116	1322
ATXN2L	330	406	370	514	351	413	754	304	352	427	451	545	288	310	352	286	260	692	61	519
ATXN3	455	480	393	406	339	343	629	354	465	344	1421	1555	1110	1243	1349	1606	1624	2450	363	1942
ATXN3L	2	0	1	0	0	0	0	0	0	0	14	20	15	14	19	11	19	34	0	13
ATXN7	600	619	606	684	651	525	911	655	669	523	1603	1619	1215	1197	1415	1552	1247	2854	255	2005
ATXN7L1	131	185	159	218	127	153	311	164	211	180	605	448	390	335	473	388	395	682	57	502
ATXN7L2	11	22	15	31	14	27	23	9	19	29	26	55	31	23	31	25	29	52	2	32
ATXN7L3	258	276	284	223	209	193	385	209	256	174	179	179	159	142	123	138	146	234	24	208
ATXN7L3B	685	895	530	526	533	601	865	711	645	422	1881	1560	1295	1310	1242	1691	1721	2427	425	1623
ATXN8OS	0	0	0	0	2	0	0	0	0	0	14	16	5	17	7	11	11	21	0	20
ATXN10	604	683	533	478	550	611	739	772	626	419	2175	1595	1589	1406	1856	2248	1658	2636	305	2079
AUH	58	93	61	87	58	71	113	84	86	84	251	216	235	145	238	167	299	486	48	376
AUP1	293	317	301	398	292	364	508	375	342	307	241	312	277	145	213	163	139	337	58	207
AURKA	9	10	8	20	6	13	41	5	3	13	79	80	44	48	24	83	75	115	6	51
AURKAIP1	78	109	43	80	60	84	92	106	86	79	63	56	40	48	33	17	23	68	9	49
AURKAPS1	25	19	22	35	17	25	59	31	33	29	97	167	93	121	122	101	85	211	10	136
AURKB	8	12	5	32	0	32	47	7	4	19	53	24	9	15	18	49	17	18	1	10
AURKC	8	12	4	9	6	5	8	3	10	7	15	16	10	9	10	4	11	20	4	12
AUTS2	419	709	547	645	404	388	767	378	582	519	1689	1252	683	915	966	1306	1017	1936	202	1852
AVEN	43	53	37	49	31	47	57	29	46	41	86	104	45	61	55	131	100	111	16	101
AVIL	25	68	42	70	27	56	93	33	26	93	99	158	49	123	98	59	91	157	14	159
AVL9	345	373	259	274	228	236	504	330	365	213	691	555	470	338	398	796	481	1039	94	778
AVP	0	0	0	0	0	0	0	0	0	0	3	3	2	2	1	2	1	5	0	7
AVPI1	19	21	23	14	16	17	40	28	26	20	28	26	30	27	21	36	58	57	7	63
AVPR1A	27	25	21	30	13	12	18	17	28	12	155	146	33	76	51	37	54	116	4	61
AVPR1B	0	0	0	0	0	0	0	0	0	0	18	19	10	8	10	12	18	20	0	26
AVPR2	4	3	6	3	3	3	2	7	6	2	17	29	17	14	20	12	16	47	2	29
AWAT1	0	0	0	0	0	0	0	0	0	0	16	12	8	11	9	5	14	16	0	16
AWAT2	0	0	0	0	0	0	0	0	1	0	21	19	13	8	17	12	12	23	2	22
AXDND1	5	2	3	2	0	0	4	1	3	6	54	61	33	48	38	44	36	46	2	63
AXIN1	100	114	97	132	92	136	275	124	146	105	160	209	154	130	73	132	120	195	33	225
AXIN2	169	191	180	239	94	163	320	151	161	93	378	320	163	267	221	288	278	531	47	363
AXL	544	387	321	198	358	274	414	493	391	204	444	368	491	365	325	511	177	836	119	436
AZGP1	1029	2361	1012	1811	1738	1149	2834	1631	2493	3936	5130	2190	4378	4521	4801	8165	6236	14017	464	9188
AZGP1P1	1	4	5	2	2	2	6	1	4	6	18	17	25	14	22	37	44	80	2	46
AZI1	68	75	77	99	47	50	60	50	65	54	40	57	69	39	36	19	33	99	15	69
AZI2	300	282	210	248	250	269	418	320	352	229	1234	1133	939	857	933	1286	1027	1596	123	1189
AZIN1	903	1412	693	767	685	749	1077	797	888	803	3910	2682	2212	1918	2282	4957	2496	3940	532	3072
AZU1	0	8	0	0	1	1	6	1	7	1	7	11	9	8	8	4	6	9	0	13
B2M	7203	3511	4304	1733	6487	3137	3864	10011	4240	2030	10589	8117	6168	11020	6226	16404	6527	15444	2012	8131
B3GALNT1	154	197	137	144	110	144	178	117	195	115	623	557	299	422	407	532	430	656	62	444
B3GALNT2	173	195	185	301	204	269	338	204	239	241	907	780	630	652	576	614	512	906	98	781
B3GALT1	34	20	13	15	24	13	23	17	21	24	167	71	20	40	96	93	53	172	10	85
B3GALT2	11	1	9	1	8	4	1	24	17	2	48	64	36	58	49	55	58	74	1	66
B3GALT4	4.2	8.2	3.2	1.8	3.4	1.6	5	3.8	5	0.8	2.6	4.8	4.2	3.2	3.6	2	3.6	7.6	0.2	11
B3GALT5	207	144	265	203	146	176	368	226	366	198	707	565	480	345	461	168	334	713	148	379
B3GALT6	121	70	90	94	79	82	115	84	85	57	115	142	91	47	73	135	76	106	18	183
B3GALTL	107	84	97	86	103	99	190	126	137	116	378	284	187	160	313	568	123	423	43	276
B3GAT1	10	46	24	21	15	28	18	10	27	25	49	77	67	29	39	28	77	60	1	35
B3GAT2	0	1	1	0	0	2	1	1	0	2	7	19	9	8	12	5	16	20	0	18
B3GAT3	67	59	48	39	47	47	68	62	41	49	22	29	19	18	32	25	31	63	6	76
B3GNT1	29	44	27	38	39	28	43	57	50	39	83	62	65	75	91	94	47	85	27	122
B3GNT2	251	294	147	180	188	145	229	199	203	162	578	399	236	420	449	653	571	761	112	434
B3GNT3	128	211	124	78	106	112	251	92	106	52	110	178	272	71	83	105	122	94	48	327
B3GNT4	0	0	0	0	3	0	0	0	0	0	13	5	6	6	8	8	9	16	0	25
B3GNT5	178	200	70	113	150	114	173	121	184	48	453	453	116	258	344	661	448	604	84	696
B3GNT6	0	1	0	0	1	0	0	0	0	2	20	22	16	15	14	18	16	21	0	22
B3GNT7	25	17	11	13	19	5	7	12	14	8	41	47	43	63	46	36	51	71	1	74
B3GNT8	8	8	2	1	3	2	3	5	7	0	18	22	17	18	17	18	15	35	0	34
B3GNT9	64	82	53	64	51	56	86	50	57	51	57	70	45	59	132	89	69	167	7	102
B3GNTL1	26	38	24	41	20	25	60	26	20	15	29	38	3	21	38	43	8	41	8	21
B4GALNT1	9	4	7	4	6	4	4	4	10	2	21	43	33	32	41	25	28	53	5	54
B4GALNT2	2	18	2	0	2	3	21	2	9	1	27	17	27	16	23	15	28	40	0	30
B4GALNT3	30	120	21	25	19	18	22	17	27	18	34	65	21	32	29	16	56	51	4	42
B4GALNT4	43	72	28	55	21	61	79	32	31	52	56	57	64	26	29	42	44	77	6	71
B4GALT1	799	783	1143	1202	894	938	1747	833	818	1263	3231	1606	2800	941	1105	1653	1678	1762	392	1181
B4GALT2	80	111	82	91	68	107	117	69	100	70	66	101	39	57	33	73	35	155	18	78
B4GALT3	101	105	130	78	109	137	189	142	117	114	146	175	141	140	117	63	244	200	43	131
B4GALT4	92	106	73	89	70	83	114	80	96	69	184	142	133	158	144	217	206	216	43	181
B4GALT5	343	375	456	405	278	296	518	268	390	290	817	670	301	520	529	514	334	694	85	631
B4GALT6	63	55	61	85	94	74	115	69	98	49	348	377	166	234	235	426	253	276	51	363
B4GALT7	53	76	26	52	48	47	81	58	46	31	43	31	24	52	27	17	23	37	7	46
B7H6	34	29	34	43	21	22	21	23	25	24	124	152	99	146	78	106	68	118	8	162
B9D1	9	23	24	28	15	20	37	13	29	25	12	40	29	7	11	20	31	50	10	23
B9D2	10	6	4	5	7	9	11	15	2	6	12	14	3	4	7	12	24	24	1	29
BAALC	3	4	4	6	4	3	6	14	13	20	57	31	47	19	30	38	32	59	5	34
BAAT	1	1	0	1	1	1	1	2	0	0	34	33	27	23	23	25	39	55	0	42
BABAM1	138	216	128	121	120	132	161	152	139	154	150	156	132	117	140	65	85	214	44	156
BACE1	291	337	307	335	232	302	553	259	359	263	819	693	708	454	582	636	389	723	81	595
BACE1-AS	11	15	5	15	23	6	28	22	19	10	42	37	55	30	22	22	15	38	8	32
BACE2	149	262	161	187	195	204	273	197	168	118	856	530	185	327	285	481	356	654	95	435
BACH1	749	698	591	475	646	516	886	748	690	394	2208	1800	1087	1764	1874	2244	1257	3049	290	2240
BACH2	163	222	194	169	240	139	222	197	241	141	614	595	433	621	637	793	440	1118	89	665
BAD	40	56	29	50	57	67	54	59	59	36	43	22	37	18	22	16	25	49	11	20
BAG1	181	341	186	187	168	172	214	151	217	267	522	354	316	281	345	307	492	524	73	459
BAG2	25	10	17	11	11	8	22	31	23	16	88	133	39	200	81	153	20	140	2	76
BAG3	80	145	80	149	85	106	139	75	96	91	125	121	22	139	134	135	109	191	27	132
BAG4	170	186	160	163	174	168	300	192	182	108	944	814	608	488	740	1090	755	1139	105	961
BAG5	275	316	296	309	290	313	467	272	377	262	1155	967	937	759	868	1553	826	1571	138	1193
BAG6	81.1429	104.143	72.8572	82.2858	70.7143	76.1429	126.857	78.5715	77	79.1429	93.5714	84.5715	67.8571	68	65.1429	54.2858	81.2857	130.428	22.5714	92.8571
BAGE	0	0	0	0	1	2	0	0	2	0	11	9	3	8	5	14	7	15	0	5
BAGE2	0	1	1	1	1	2	1	1	0	0	10	8	4	8	9	16	9	15	1	8
BAGE3	0	1	1	1	1	2	1	1	0	0	10	8	4	8	9	16	9	15	1	8
BAGE4	0	1	1	1	1	2	1	1	0	0	10	7	3	7	9	16	7	15	1	7
BAGE5	0	1	1	1	1	2	1	1	0	0	10	7	3	7	9	16	7	15	1	7
BAHCC1	162	151	101	147	93	99	181	66	107	144	176	202	105	114	129	82	163	275	16	209
BAHD1	167	194	145	172	141	141	212	128	205	99	164	233	108	94	93	154	99	229	36	142
BAI1	10	20	10	23	8	15	23	10	14	45	50	57	39	54	49	41	47	102	3	72
BAI2	17	21	18	53	16	45	31	14	24	67	59	92	45	55	51	39	48	115	6	60
BAI3	15	6	18	16	20	7	22	14	20	11	69	86	37	58	73	109	91	144	7	92
BAIAP2	60	108	101	92	62	82	151	75	79	115	142	129	109	93	102	97	72	175	20	176
BAIAP2L1	109	139	108	153	94	123	165	60	108	123	373	243	221	202	193	352	206	453	54	339
BAIAP2L2	1	0	4	4	2	5	8	1	2	6	17	25	11	9	15	13	22	13	1	27
BAIAP3	26	67	21	29	26	26	35	23	37	16	47	68	64	31	41	42	57	82	12	71
BAK1	12	13	10	6	7	2	9	12	0	5	28	39	61	17	26	30	21	65	1	30
BAMBI	96	121	137	115	81	193	201	94	154	79	328	530	180	249	263	293	213	510	19	368
BANF1	20	27	27	31	48	53	58	65	46	32	112	107	68	52	121	130	102	147	18	99
BANF2	0	0	0	0	0	0	0	0	0	0	5	4	4	2	7	5	2	9	0	4
BANK1	11	28	14	24	240	28	33	19	16	60	125	128	86	132	70	165	87	132	10	105
BANP	29	35	55	53	35	38	59	44	39	55	45	57	43	68	71	66	32	115	14	70
BAP1	298	340	249	316	221	289	519	287	364	251	265	239	282	186	210	239	295	378	83	236
BARD1	121	68	86	127	131	121	141	127	137	94	414	488	214	408	321	598	229	637	33	688
BARHL1	0	0	0	0	0	0	0	0	0	0	16	44	11	20	25	13	23	38	0	35
BARHL2	0	0	0	0	0	0	0	0	0	0	14	19	16	15	7	7	12	22	0	25
BARX1	6	2	1	1	2	4	12	4	9	2	9	15	9	6	15	11	18	23	0	28
BARX2	158	475	127	147	304	121	309	194	184	145	286	243	128	80	280	112	311	437	94	402
BASE	0	0	0	0	0	0	0	0	0	0	5	10	5	5	4	5	6	9	0	10
BASP1	37	37	16	38	28	17	35	24	30	32	69	101	98	79	62	165	63	140	3	118
BASP1P1	3	4	1	3	1	1	0	0	1	0	24	37	24	21	22	18	22	40	0	42
BATF	22	13	7	34	15	21	39	10	17	73	21	14	6	14	11	41	32	67	2	10
BATF2	13	10	22	13	18	11	20	24	32	16	25	44	23	26	34	20	61	50	0	72
BATF3	7	3	4	1	8	3	1	2	1	4	73	46	37	29	25	25	70	52	0	49
BAX	37	30	14	35	29	28	29	25	26	30	17	38	16	60	41	29	21	34	12	41
BAZ1A	310	404	461	666	478	472	768	325	459	334	1944	1728	1546	1170	1170	2427	1512	2431	154	2362
BAZ1B	637	687	777	938	629	710	1131	617	688	549	2058	1488	1546	1482	1515	3131	1365	2226	187	2125
BAZ2A	1321	1436	1320	1404	1188	1038	2013	1199	1515	1091	1879	1766	1293	1394	1384	1698	1505	2845	309	2045
BAZ2B	1540	1971	1500	1605	1241	1004	2260	1332	1871	1247	4705	3905	4027	4359	4634	5216	4646	7712	587	6129
BBC3	24	33	15	4	12	15	29	27	17	17	21	35	22	26	24	17	30	49	4	51
BBIP1	59	68	48	43	51	37	36	62	78	40	158	123	83	219	162	287	166	401	17	167
BBOX1	248	39	151	26	144	81	64	174	122	60	318	308	414	150	199	454	307	365	19	391
BBS1	245	268	236	260	211	209	314	250	328	245	442	471	275	391	364	529	289	563	72	526
BBS2	502	426	327	353	322	310	665	396	570	322	747	755	809	527	626	1003	916	1340	169	692
BBS4	125	146	149	121	146	109	222	161	265	133	370	285	248	326	359	335	201	552	39	360
BBS5	57	70	63	70	68	64	112	65	101	59	199	269	138	160	213	264	88	242	27	255
BBS7	136	173	139	143	114	109	202	154	170	101	325	439	344	203	316	595	441	472	53	583
BBS9	291	306	228	304	215	186	422	324	322	208	622	553	528	576	736	663	842	1293	109	910
BBS10	221	232	201	143	156	198	249	285	249	131	702	660	546	561	651	613	582	1004	65	817
BBS12	64	72	50	40	61	34	64	78	64	44	160	210	117	289	163	200	108	412	18	280
BBX	1098	1158	1068	1180	1217	1111	1578	1077	1320	823	3601	3705	2801	3047	3157	4685	3380	5614	459	4155
BCAM	242	306	237	280	159	171	294	94	247	394	201	204	63	104	103	99	115	302	53	246
BCAN	8	1	10	7	6	3	5	3	1	7	25	64	30	29	27	37	39	63	4	47
BCAP29	279	272	161	193	234	140	220	220	318	189	1015	858	479	624	856	905	916	1072	91	744
BCAP31	283	328	260	211	197	245	305	316	292	198	555	486	374	287	286	439	464	716	111	441
BCAR1	90	99	95	141	73	93	143	87	121	109	108	96	112	53	53	55	47	137	13	123
BCAR3	142	116	102	102	96	71	129	118	123	105	177	284	148	136	184	115	196	330	21	185
BCAR4	0	0	0	0	0	0	0	0	0	0	8	9	13	6	8	4	13	14	0	12
BCAS1	14	23	8	7	13	4	16	5	29	15	38	82	48	131	57	48	29	67	10	80
BCAS2	81	107	95	88	76	87	90	101	93	77	415	418	262	340	294	491	309	559	55	429
BCAS3	205	281	303	283	183	201	447	246	272	178	778	656	421	530	684	662	429	1290	111	798
BCAS4	10	12	8	5	14	8	8	12	7	7	17	31	15	17	18	11	19	15	1	19
BCAT1	72	50	29	30	53	14	35	72	39	11	132	199	132	141	144	147	202	188	24	196
BCAT2	67	70	44	62	54	87	99	58	54	85	84	94	81	34	61	35	85	120	20	91
BCCIP	174	208	211	188	198	228	289	220	291	126	733	778	656	756	650	918	701	893	89	1051
BCDIN3D	55	61	59	58	56	47	73	72	57	36	137	128	92	137	116	222	70	258	23	130
BCHE	5	0	0	3	4	1	2	7	19	0	21	28	16	22	18	15	33	36	0	36
BCKDHA	121	121	99	83	70	128	156	117	123	136	252	168	60	126	86	134	64	229	33	127
BCKDHB	206	225	175	196	146	150	265	168	223	183	722	1085	662	594	654	1007	507	1429	151	748
BCKDK	107	120	145	95	92	118	175	141	126	91	169	175	112	130	135	117	124	202	30	132
BCL2	471	443	343	338	423	276	488	410	551	426	968	913	625	869	915	1167	802	1683	178	1032
BCL2A1	5	8	5	1	28	4	1	3	5	0	14	21	4	7	9	9	6	8	4	7
BCL2L1	265	585	238	336	273	228	403	290	313	277	440	375	159	277	281	207	336	469	59	375
BCL2L2	386	446	317	389	244	320	480	362	361	272	479	646	397	322	343	426	373	548	131	597
BCL2L2-PABPN1	450	380	307	437	293	291	500	330	336	258	327	413	272	218	241	436	309	576	40	406
BCL2L10	0	1	8	4	2	6	1	2	1	2	15	18	22	38	23	9	6	20	0	13
BCL2L11	663	529	544	407	373	319	587	501	674	788	1082	863	447	715	811	1056	734	1368	192	1038
BCL2L12	6	17	9	18	11	14	20	10	19	11	19	45	15	26	45	41	30	39	7	118
BCL2L13	342	462	382	297	331	276	454	367	424	248	648	492	504	436	399	572	404	609	127	581
BCL2L14	16	36	15	30	36	23	17	19	12	13	64	46	27	60	28	46	20	68	4	73
BCL2L15	12	4	4	10	9	11	8	8	10	12	130	99	83	52	94	159	92	176	5	127
BCL3	53	17	24	38	41	19	54	29	46	40	99	40	23	42	40	60	33	76	10	43
BCL6	331	728	328	416	279	411	336	321	351	204	438	388	230	366	561	610	583	741	128	904
BCL6B	56	20	21	24	23	16	23	35	33	20	36	72	51	47	30	83	43	74	9	41
BCL7A	125	203	123	113	118	144	290	120	172	172	260	289	240	155	210	219	208	364	63	342
BCL7B	106	93	94	81	110	86	135	142	110	81	134	140	122	102	85	97	59	194	21	112
BCL7C	55	42	36	47	31	63	79	88	61	46	48	70	19	15	49	48	38	46	23	35
BCL9	200	162	176	177	126	159	265	139	194	161	344	378	205	248	238	185	223	441	51	249
BCL9L	430	401	425	624	369	405	692	276	389	442	346	478	218	218	308	217	306	516	92	586
BCL10	88	103	65	96	102	75	121	99	100	77	455	453	304	386	361	433	676	534	70	398
BCL11A	172	306	184	258	211	276	497	194	182	217	1263	915	529	532	748	792	683	1227	163	1292
BCL11B	191	238	45	51	163	62	215	160	85	57	388	428	224	250	229	280	422	743	38	684
BCLAF1	1427	1330	1270	1151	1398	1071	1745	1491	1681	1033	5226	4564	3991	3418	4255	5847	4427	7293	606	6218
BCMO1	5	3	1	0	4	0	0	1	1	0	25	23	15	18	26	17	22	40	0	29
BCO2	26	30	18	23	18	14	32	17	40	14	61	76	111	102	90	113	78	220	8	154
BCOR	257	339	414	342	269	320	457	271	332	273	830	701	409	686	549	945	580	1212	113	919
BCORL1	130	147	139	182	140	143	205	102	135	108	267	331	207	173	151	213	209	312	44	293
BCR	257	214	262	195	280	258	384	236	328	201	428	223	223	251	177	328	279	340	57	359
BCRP2	0	0	0	5	1	0	0	0	4	3	3	12	6	4	5	3	6	11	1	24
BCRP3	0	1	1	0	0	0	0	1	1	1	4	9	2	2	4	2	8	7	0	3
BCS1L	65	100	67	98	60	59	114	96	71	99	148	146	121	96	83	170	119	194	25	119
BCYRN1	1	0	0	0	0	0	0	1	1	0	10	46	5	12	11	5	11	18	6	9
BDAG1	170	237	190	172	132	151	306	161	232	155	293	264	308	225	270	451	239	739	52	360
BDH1	82	138	74	177	94	156	227	36	121	98	184	153	148	76	156	140	109	193	32	244
BDH2	125	174	162	134	117	120	198	138	217	126	280	274	395	200	270	273	368	447	51	308
BDKRB1	0	0	1	3	3	2	4	0	1	0	8	14	7	8	18	4	6	17	0	15
BDKRB2	27	108	16	86	55	83	170	19	59	97	227	140	105	48	112	152	86	213	28	175
BDNF	5	5	12	12	2	8	12	2	9	15	122	123	130	110	91	87	116	233	0	115
BDNF-AS1	23	45	36	26	18	16	37	19	40	30	140	151	132	81	161	212	129	168	16	161
BDP1	1265	1627	1267	1886	1237	1357	2140	1155	1528	1115	4568	3554	3683	3401	3791	4556	3918	5988	505	5940
BEAN1	2	1	9	4	5	3	7	3	2	8	57	60	47	41	41	36	51	78	2	72
BECN1	302	370	285	306	272	260	406	337	345	297	745	664	461	593	418	657	559	888	157	647
BEGAIN	15	12	6	6	11	3	14	6	10	14	21	44	24	52	18	58	94	46	0	32
BEND2	0	1	1	0	0	0	0	0	0	1	28	58	27	27	35	24	44	55	0	54
BEND3	48	55	73	81	44	132	133	48	67	85	230	271	174	147	163	209	166	283	19	152
BEND4	3	8	0	3	18	3	5	1	1	1	61	93	65	78	88	80	107	133	1	137
BEND5	18	24	20	28	35	21	37	19	45	24	48	43	84	29	98	128	67	97	6	57
BEND6	4	2	6	3	3	3	4	6	3	2	35	48	33	51	37	31	40	36	3	57
BEND7	66	99	74	82	55	54	107	67	98	54	241	235	180	121	227	311	159	182	38	294
BEST1	26	30	20	8	6	12	13	18	14	11	45	80	56	45	45	39	59	133	4	77
BEST2	0	0	0	0	0	0	0	0	0	0	34	28	32	29	31	11	19	35	0	32
BEST3	0	0	0	2	0	2	0	1	3	3	32	41	30	52	37	21	56	64	0	47
BEST4	2	6	4	4	1	2	1	1	6	7	17	29	20	16	20	13	24	19	2	28
BET1	153	154	115	124	102	84	203	157	181	92	480	472	442	459	534	725	498	578	91	718
BET1L	325	423	315	303	303	330	471	356	405	192	327	422	198	240	314	157	381	601	146	373
BET3L	0	0	1	0	0	1	0	1	0	0	11	13	7	10	11	20	17	20	0	18
BEX1	3	7	1	2	2	6	4	11	9	2	39	24	6	9	11	16	10	26	3	11
BEX2	35	65	33	25	34	43	36	59	48	13	130	110	87	119	85	66	201	283	43	211
BEX4	185	238	208	187	166	152	253	220	297	133	398	303	293	374	276	472	316	475	56	473
BEX5	15	7	11	11	8	13	12	24	13	7	14	77	20	12	53	87	12	40	3	18
BFAR	254	280	230	213	176	221	322	209	242	173	696	508	489	294	511	422	411	800	121	719
BFSP1	14	21	17	16	10	7	16	15	16	11	40	48	31	30	34	25	28	56	2	46
BFSP2	1	1	0	0	0	0	1	0	0	0	10	22	10	13	11	9	16	21	0	29
BGLAP	4	14	5	9	11	2	11	6	8	7	4	30	9	8	6	7	40	13	1	9
BGN	223	84	169	170	115	123	192	189	131	126	131	236	93	127	111	136	91	158	19	73
BHLHA9	0	1	0	0	0	0	0	0	0	0	12	14	9	4	5	5	8	8	0	5
BHLHA15	3	3	8	1	2	3	6	7	4	0	8	6	7	6	4	3	7	6	0	4
BHLHB9	72	126	87	78	78	89	145	60	111	78	253	231	175	186	251	166	270	464	65	393
BHLHE22	23	2	8	1	5	2	0	22	11	4	29	53	45	58	42	32	53	64	3	61
BHLHE23	0	0	0	0	0	0	0	0	1	0	6	16	4	7	5	8	11	18	0	5
BHLHE40	594	428	417	742	457	608	885	387	664	628	1591	1596	460	842	537	977	585	1077	184	842
BHLHE41	481	333	341	446	428	209	365	317	546	403	1308	1138	465	910	752	1162	850	2107	205	903
BHMT	1	3	0	1	0	0	3	0	1	0	25	18	16	15	23	13	19	36	1	20
BHMT2	29	9	10	2	16	3	2	36	25	1	17	40	38	17	27	16	23	58	3	30
BICC1	295	319	162	127	211	147	299	268	385	104	357	312	299	556	650	733	498	919	44	265
BICD1	108	95	80	181	118	111	217	119	113	161	360	423	138	402	250	383	186	613	27	172
BICD2	252	284	237	278	243	231	421	231	303	210	483	586	282	287	282	507	321	590	61	572
BID	83	139	102	100	106	136	181	135	86	71	224	240	106	108	120	134	196	199	34	211
BIK	5	14	7	9	9	7	11	0	13	15	15	24	20	22	22	49	10	34	0	17
BIN1	153	99	86	67	112	65	122	110	109	50	91	67	43	54	57	148	38	110	14	69
BIN2	92	57	43	25	80	39	33	93	62	24	129	81	133	142	58	197	139	207	8	104
BIN3	101	85	120	111	107	92	149	151	124	89	151	119	79	125	102	125	124	164	32	161
BIRC2	574	633	562	469	619	496	766	639	666	486	1865	1739	1697	1628	1812	2914	1768	3447	301	2176
BIRC3	406	527	214	376	601	336	408	336	194	155	1719	1171	381	875	598	2457	426	1276	156	936
BIRC5	16	6	8	43	6	28	79	11	17	21	106	88	56	42	23	65	36	65	0	44
BIRC6	3105	3700	3394	3708	3121	3004	4743	3443	3643	2503	10721	8987	7966	8294	8291	12941	7876	15519	1148	11771
BIRC7	1	0	0	0	0	0	2	0	1	0	3	15	6	13	7	13	8	22	0	23
BIRC8	0	0	0	0	0	0	0	0	0	0	17	15	12	12	19	10	13	20	0	23
BIVM	151	201	186	231	162	222	336	175	219	152	710	981	532	489	570	794	539	1086	86	860
BIVM-ERCC5	660	751	698	746	708	658	1270	772	1024	600	1506	1375	1164	1363	1329	2184	1438	2630	248	2018
BK250D10.8	1	0	0	2	1	2	1	1	0	0	28	27	25	14	19	20	17	33	0	34
BLCAP	397	449	353	498	338	338	556	349	433	265	807	638	419	577	553	560	351	1156	200	478
BLID	20	8	13	9	6	6	14	22	30	6	42	59	30	83	75	150	31	225	7	31
BLK	6	11	5	6	32	4	8	7	2	1	24	35	12	22	30	18	27	34	3	23
BLM	37	23	43	125	30	74	122	56	30	38	276	238	129	135	94	293	63	214	14	115
BLMH	213	267	200	141	142	232	362	160	189	110	385	260	406	143	256	317	257	416	67	300
BLNK	51	37	75	35	84	29	55	71	51	53	182	132	131	246	91	117	99	233	27	118
BLOC1S1	50	61	54	37	63	45	43	59	63	51	99	68	74	42	67	132	111	134	13	63
BLOC1S1-RDH5	44	63	49	37	44	40	48	65	58	53	93	61	49	47	33	96	86	108	9	49
BLOC1S2	98	80	76	84	101	63	82	109	71	79	277	355	264	222	250	281	301	460	48	207
BLOC1S3	36	39	41	42	48	34	56	32	33	17	147	72	47	37	48	36	165	74	25	160
BLVRA	102	91	60	71	70	91	106	96	130	64	109	167	101	151	109	131	148	218	31	114
BLVRB	46	61	36	18	35	35	38	98	42	47	16	32	32	46	42	35	32	46	11	41
BLZF1	97	139	145	128	138	105	185	158	156	114	503	327	334	303	467	473	483	573	48	559
BMF	234	196	158	62	117	49	163	168	188	95	83	136	173	146	113	202	185	311	30	194
BMI1	531	634	448	405	461	374	564	626	457	314	1619	1541	1126	1169	1363	1801	1318	2588	199	1951
BMP1	111	102	107	116	62	68	135	72	74	97	128	118	62	70	86	99	68	126	15	69
BMP2	10	83	8	10	9	12	16	4	5	2	41	68	36	61	19	43	47	83	1	59
BMP2K	452	297	280	309	460	302	551	309	442	248	1278	2299	857	915	1746	1227	715	1755	157	1648
BMP3	2	16	0	41	2	2	2	0	2	1	90	70	44	57	56	76	61	151	0	73
BMP4	37	15	13	23	23	17	24	45	37	17	48	70	25	73	94	84	48	192	5	92
BMP5	5	6	5	23	12	16	25	11	25	20	138	60	40	93	86	143	54	492	7	30
BMP6	65	35	60	11	24	20	18	82	96	13	74	69	80	121	65	93	39	114	7	58
BMP7	9	101	42	67	21	71	107	17	35	49	123	129	65	61	129	95	46	217	14	74
BMP8A	11	7	11	9	8	3	8	14	15	7	43	58	27	52	36	60	62	87	1	71
BMP8B	13	9	10	21	7	15	26	16	7	15	64	70	36	53	35	21	79	88	1	55
BMP10	0	0	0	0	0	0	0	1	0	0	12	15	8	10	13	12	13	22	0	25
BMP15	0	0	0	0	0	0	0	0	0	0	10	18	9	15	12	11	11	19	0	19
BMPER	17	37	25	25	11	15	28	16	24	39	30	72	77	30	102	45	98	92	14	39
BMPR1A	47	66	35	48	38	36	55	48	36	44	437	432	366	404	416	799	250	759	28	532
BMPR1B	17	33	13	3	13	4	17	11	14	5	45	85	64	105	95	114	51	164	2	109
BMPR2	1821	1969	1641	1438	1474	1247	2073	1487	1984	1378	6390	5622	3686	4684	5275	7352	4775	8185	745	5607
BMS1	281	315	249	347	225	273	454	212	305	160	846	702	477	627	530	987	787	1264	86	865
BMS1P1_dup1	0	0	0	0	0	0	0	0	0	0	1	5	11	3	3	1	5	13	0	22
BMS1P1_dup2	7	0	1	3	0	2	7	2	3	3	3	6	8	8	9	9	3	8	1	32
BMS1P4	44	42	55	64	36	38	87	27	65	51	159	129	174	218	196	145	147	230	14	135
BMS1P5_dup1	0	0	0	0	0	0	0	0	0	0	1	5	11	3	3	1	5	13	0	22
BMS1P5_dup2	7	0	1	3	0	2	7	2	3	3	3	6	8	8	9	9	3	8	1	32
BMX	4	8	4	4	2	0	2	2	1	1	15	34	7	50	19	14	24	28	2	36
BNC1	22	51	35	66	43	85	97	32	29	45	236	236	69	60	133	247	126	134	11	65
BNC2	213	216	109	146	117	105	180	163	185	81	489	543	305	605	446	447	337	403	42	466
BNIP1	24	30	26	26	28	40	43	43	25	22	55	74	36	44	69	101	63	36	2	64
BNIP2	451	422	297	279	362	277	429	391	417	286	940	979	581	800	860	1311	1045	1559	177	1221
BNIP3	56	48	38	40	44	36	50	69	44	29	176	148	173	83	143	136	211	215	13	185
BNIP3L	542	609	444	397	417	419	555	500	615	423	1388	1762	727	1431	1299	2113	1432	2119	240	1795
BNIPL	45	183	48	61	50	27	80	50	115	83	82	172	144	134	156	94	383	174	48	137
BOC	450	399	413	504	364	344	647	368	507	368	528	608	451	356	476	551	328	785	62	594
BOD1	353	419	309	282	247	222	418	354	300	183	717	580	413	421	414	571	589	660	86	723
BOD1L	1718	1533	1342	1476	1199	1001	1909	1390	1571	1076	3367	2451	2696	3266	2949	5189	2797	5192	409	5105
BOD1P	0	0	0	0	1	0	0	1	0	0	25	35	28	33	26	24	34	56	0	57
BOK	82	55	97	78	60	73	82	93	58	81	44	37	55	16	32	42	44	63	11	51
BOK-AS1	1	0	1	0	0	0	0	0	0	0	7	18	9	16	7	6	14	20	0	12
BOLA1	24	25	8	15	12	14	34	31	22	17	39	38	23	23	56	30	19	35	10	26
BOLA2_dup1	0	0	0	0	0	0	0	0	0	0	7	12	2	14	4	9	4	7	0	13
BOLA2_dup2	0	0	0	0	0	0	0	0	0	0	0	0	0	0	0	0	0	0	0	0
BOLA2B_dup1	0	0	0	0	0	0	0	0	0	0	7	12	2	14	4	9	4	7	0	13
BOLA2B_dup2	0	0	0	0	0	0	0	0	0	0	0	0	0	0	0	0	0	0	0	0
BOLA3	9	10	6	13	7	13	27	7	13	17	87	52	63	71	48	118	33	56	8	64
BOLL	0	0	0	2	0	0	0	0	0	0	28	36	28	28	19	53	36	50	0	31
BOP1	25	33	39	37	35	39	36	31	26	27	26	46	34	29	35	11	20	47	3	42
BPESC1	0	0	0	1	2	0	0	0	0	0	46	58	34	28	43	24	38	61	0	56
BPGM	35	44	72	43	34	33	64	82	63	34	118	119	74	141	119	287	139	223	17	168
BPHL	63	61	77	61	50	69	89	43	54	53	169	147	118	176	131	109	101	252	26	114
BPI	0	4	5	6	8	9	5	1	2	1	20	41	9	39	13	76	32	71	0	17
BPIL1	0	0	0	4	0	0	0	2	2	1	26	17	12	12	10	18	14	24	0	19
BPIL2	0	0	0	0	0	1	0	0	0	0	24	23	9	14	15	11	25	37	0	29
BPIL3	0	0	0	0	0	0	0	0	0	0	6	8	12	4	7	6	5	16	0	6
BPNT1	131	148	111	138	111	117	203	121	124	95	343	370	250	348	380	431	301	374	55	369
BPTF	1445	1839	1710	1966	1549	1424	2771	1501	1830	1593	6695	5375	4509	5317	5825	7768	4361	9702	586	8524
BRAF	249	267	185	217	209	170	387	293	261	181	825	741	477	738	816	814	1054	1574	86	1137
BRAP	125	180	117	149	135	129	201	195	172	133	569	451	460	499	388	753	483	853	62	786
BRAT1	179	166	113	147	88	145	188	126	137	114	69	90	17	38	37	35	54	82	16	27
BRCA1	100	84	117	236	75	203	346	119	82	184	834	840	308	280	273	815	327	560	25	610
BRCA2	138	62	111	243	97	157	263	120	116	151	906	1083	343	372	418	899	407	711	54	725
BRCC3	81	87	86	125	60	110	148	77	85	78	460	343	361	257	324	357	210	452	34	464
BRD1	251	286	213	281	185	215	347	199	245	278	294	285	169	211	208	417	230	459	60	348
BRD2	184.857	190.571	187.714	219.714	164.571	153.286	318.143	195.714	201.429	149.857	270.428	215.143	171.286	173.714	165.857	267.571	173.571	394.857	40	290
BRD3	302	319	348	348	211	315	566	240	292	348	593	546	476	428	449	573	581	854	87	838
BRD4	457	479	509	740	414	529	890	379	487	517	773	778	562	610	721	769	612	1187	156	1111
BRD7	64	73	83	72	52	64	77	51	48	51	284	256	237	198	235	366	228	407	24	252
BRD7P3	0	0	0	0	1	0	1	0	1	0	19	27	13	17	23	19	20	47	1	41
BRD8	394	432	423	450	350	298	835	467	472	434	984	764	815	639	792	1058	825	1322	90	992
BRD9	161	156	196	222	129	155	243	153	167	146	268	269	191	287	186	183	190	349	54	314
BRDT	0	2	1	0	3	2	2	1	1	0	30	59	32	18	27	23	36	58	0	43
BRE	186	127	208	193	154	130	209	190	213	145	681	665	353	585	694	542	691	1153	71	587
BREA2	6	2	2	5	1	1	6	6	4	3	6	15	2	9	9	11	5	14	1	11
BRF1	133	131	146	129	92	135	183	99	110	123	95	146	100	117	80	64	66	117	17	174
BRF2	74	80	60	51	62	56	85	102	103	52	98	65	71	54	65	83	60	123	19	83
BRI3	45	40	52	29	38	43	30	37	33	39	63	56	55	65	76	104	45	102	36	66
BRI3BP	14	16	17	36	14	33	35	30	25	11	53	62	40	33	17	19	37	44	4	25
BRIP1	77	43	44	140	45	128	251	89	61	105	582	695	211	143	205	634	295	354	18	282
BRIX1	185	153	153	157	140	195	215	230	155	110	409	441	288	321	330	619	247	632	53	791
BRK1	247	341	217	196	269	288	300	356	277	220	682	612	513	668	580	1331	449	1026	102	598
BRMS1	132	119	119	139	90	84	171	139	123	74	86	75	59	23	60	40	90	78	12	74
BRMS1L	58	50	41	50	36	54	83	53	76	37	188	242	167	181	162	267	197	325	22	298
BROX	93	133	116	133	99	121	186	112	157	152	427	349	423	449	442	691	504	606	66	756
BRP44	109	137	75	85	107	78	78	117	97	76	251	295	231	277	190	268	283	296	53	222
BRP44L	120	98	114	124	126	87	123	143	139	70	211	254	185	89	183	208	195	284	48	189
BRPF1	169	175	177	193	145	180	249	181	172	117	236	235	159	163	163	218	183	305	41	266
BRPF3	287	406	334	427	329	399	556	343	399	315	669	731	633	352	652	563	632	1050	154	884
BRS3	0	0	0	0	0	0	0	0	0	0	16	17	7	7	15	8	6	21	0	20
BRSK1	39	50	24	35	14	28	65	36	31	32	32	64	42	27	37	37	35	80	6	52
BRSK2	1	2	1	4	3	0	0	2	0	1	23	42	33	35	43	30	33	57	0	63
BRWD1	2455	2521	2405	2393	2229	2129	3917	2211	3018	2159	8493	7451	5878	6923	7525	9043	7668	13759	1397	10991
BRWD3	682	768	564	586	585	605	1098	612	834	496	2390	2065	1729	1568	2015	2758	2257	3959	339	2925
BSCL2	175	186	200	152	168	189	246	264	235	155	364	372	366	232	287	385	341	500	94	133
BSDC1	351	387	377	341	294	295	487	320	316	398	524	431	259	261	277	362	368	575	96	465
BSG	534	580	411	574	323	447	719	445	458	523	543	471	319	350	229	299	281	378	125	458
BSN	48	34	42	57	24	26	65	17	21	32	179	239	153	152	216	181	219	309	7	278
BSND	0	0	0	0	0	0	0	0	5	2	11	9	8	11	5	11	16	29	0	15
BSPH1	0	0	0	0	0	0	0	0	0	0	3	3	5	5	3	2	5	12	0	5
BSPRY	135	196	157	170	132	141	188	133	199	151	219	237	272	180	139	150	245	255	95	283
BST1	24	13	12	4	14	4	7	36	41	8	11	26	6	12	32	18	12	109	1	14
BST2	182	87	149	85	154	79	80	243	141	90	56	80	59	156	87	118	40	123	17	24
BSX	0	0	0	0	0	0	0	0	0	0	8	3	6	1	3	5	9	6	0	3
BTAF1	1575	1385	1351	1496	1303	888	1742	1312	1524	776	3614	2800	2975	3043	2652	4833	2445	5750	440	4488
BTBD1	305	340	288	277	335	247	422	309	317	197	1166	1037	825	813	757	970	781	1349	129	1108
BTBD2	194	231	207	210	200	258	337	248	237	211	168	206	107	64	109	104	43	227	42	129
BTBD3	549	656	541	579	460	676	1127	568	543	410	2219	1733	1582	920	1320	1886	1625	2398	327	1811
BTBD6	102	93	89	60	93	62	123	76	72	57	79	88	44	47	52	110	74	139	27	118
BTBD7	577	598	537	552	430	503	842	559	568	448	1749	1888	1177	1413	1456	1863	1300	2781	232	2320
BTBD8	35	35	25	33	30	21	47	42	28	14	131	169	120	184	163	155	179	195	19	140
BTBD9	248	325	196	203	243	202	356	236	284	196	531	603	358	488	496	676	614	886	61	740
BTBD10	122	133	126	95	152	97	149	143	130	69	324	263	229	339	322	522	382	586	34	447
BTBD11	105	72	80	63	77	55	79	90	99	67	190	162	116	165	142	338	135	301	25	277
BTBD16	0	5	0	4	2	1	6	2	2	5	10	17	9	16	16	16	31	24	0	36
BTBD17	0	0	0	0	0	0	0	0	1	0	17	11	2	5	6	7	13	15	0	13
BTBD18	1	1	0	0	0	0	0	0	0	1	26	30	20	15	24	10	18	35	0	44
BTBD19	10	8	15	19	11	15	38	8	11	13	27	50	29	13	21	19	40	34	4	55
BTC	15	17	8	13	5	6	8	8	4	10	51	45	19	24	38	17	45	56	6	109
BTD	140	157	108	62	134	85	147	161	237	97	240	188	169	155	258	163	303	391	48	303
BTF3	1771	1704	981	705	904	967	1384	1594	1027	655	3296	2656	3063	2261	2709	3620	3243	3902	465	3774
BTF3L4	69	82	76	66	76	51	106	96	102	61	526	462	257	235	334	534	502	729	32	577
BTF3P11	0	0	1	1	0	2	2	2	0	0	26	24	21	17	14	21	29	29	0	22
BTG1	926	815	601	736	977	556	1091	892	938	945	2674	2121	1530	2295	2330	3088	2045	7131	691	3651
BTG2	472	351	472	263	546	219	410	506	539	267	614	636	321	646	419	362	430	1069	142	484
BTG3	55	84	51	68	83	48	95	57	83	27	320	220	105	164	181	203	226	214	47	283
BTG4	0	0	0	0	0	0	0	0	1	0	5	7	5	9	5	7	8	15	0	8
BTK	63	40	51	32	84	39	61	54	59	27	80	123	59	87	69	82	61	133	14	87
BTLA	45	36	23	10	84	18	11	37	30	4	81	81	62	40	71	119	38	127	18	59
BTN1A1	210	4	146	0	7	11	23	12	9	4	52	38	487	42	53	17	128	50	3	44
BTN2A1	217	176	220	170	167	132	292	223	258	131	334	246	180	229	150	240	305	560	73	403
BTN2A2	130	100	122	86	121	79	121	124	114	51	198	176	159	113	159	78	188	352	45	247
BTN2A3	30	46	37	48	13	26	60	29	37	23	63	81	70	16	75	118	81	121	16	76
BTN3A1	459	355	372	178	346	215	414	512	316	226	384	406	404	410	389	336	204	641	102	397
BTN3A2	456	177	316	178	275	192	341	450	270	122	355	203	273	155	231	370	172	480	95	278
BTN3A3	231	166	253	147	169	109	291	367	122	83	302	365	267	223	269	319	269	841	67	285
BTNL2	0.125	0	0	0	0	0	0	0	0	0	2	2.25	0.75	1.25	1.125	2.25	1.875	1.875	0	1.5
BTNL3	0	0	0	0	1	0	0	0	0	0	9	20	10	16	22	11	18	21	0	32
BTNL8	0	1	0	0	1	0	0	0	0	0	16	26	10	12	11	11	28	30	0	32
BTNL9	239	143	463	189	150	136	181	362	212	86	141	201	200	207	223	291	223	521	55	270
BTRC	300	413	302	372	279	325	614	344	411	292	946	949	742	825	811	719	866	1725	115	1293
BUB1	39	17	13	87	28	66	163	39	15	51	195	216	62	66	61	236	42	237	1	136
BUB1B	31	21	26	127	19	85	188	48	8	60	305	331	117	67	70	187	88	275	7	217
BUB3	425	428	352	426	373	372	636	525	508	340	1369	1514	1008	1045	1287	2027	1097	2039	237	1321
BUD13	115	134	117	133	107	98	162	123	129	100	216	286	192	205	215	404	160	360	27	246
BUD31	61	70	74	59	83	76	63	128	92	90	182	115	104	182	198	336	112	222	68	138
BVES	31	34	21	40	22	22	32	16	28	15	88	205	80	98	90	281	134	122	14	145
BYSL	56	61	46	99	60	109	150	68	74	51	142	173	70	139	87	96	95	145	18	146
BZRAP1	254	180	179	226	163	145	369	185	213	151	162	201	102	111	150	226	139	266	20	268
BZW1	76	53	97	73	118	119	94	81	111	107	870	1132	419	736	573	903	714	1358	54	665
BZW2	484	434	359	477	344	615	735	426	432	316	1411	1436	888	529	759	1145	925	1544	142	1067
C1D	13	14	6	9	18	10	8	9	13	11	130	159	142	142	141	203	117	154	12	130
C1GALT1	269	176	255	182	165	138	209	199	163	117	819	598	696	389	518	688	914	1116	103	947
C1GALT1C1	124	152	103	95	117	105	143	150	125	68	571	448	406	367	476	814	508	715	106	779
C1orf9	807	822	676	565	771	663	1084	821	886	541	2145	1948	1844	1612	1769	3059	1595	3200	265	2572
C1orf15-NBL1	494	371	178	147	248	168	290	285	434	118	134	150	96	106	87	87	109	260	49	112
C1orf21	845	572	676	502	547	452	927	701	1166	814	1684	1171	802	1393	986	1891	822	2299	211	1403
C1orf27	205	220	202	267	230	205	324	203	242	244	934	966	806	801	834	1182	714	1307	107	989
C1orf31	42	49	16	43	51	48	49	41	43	34	69	84	57	19	56	119	55	106	24	91
C1orf35	48	34	31	57	15	29	45	45	47	33	18	38	19	54	23	13	38	77	5	46
C1orf38	79	38	49	28	63	32	28	80	59	32	95	78	103	53	48	60	32	95	13	72
C1orf43	450	648	453	400	552	491	601	668	618	351	1444	1391	1151	746	1106	885	1494	1522	235	1323
C1orf49	0	0	0	0	0	0	1	0	1	0	11	30	18	15	12	13	19	25	0	25
C1orf50	23	40	19	27	22	25	47	30	21	32	103	126	52	70	112	92	103	229	10	164
C1orf51	23	66	17	42	19	15	41	23	33	29	52	42	41	33	26	104	97	50	19	77
C1orf52	159	123	105	136	121	118	223	161	188	142	314	369	280	312	392	621	504	573	78	520
C1orf53	1	0	3	1	1	2	6	2	1	1	12	12	2	21	3	2	18	11	1	12
C1orf54	14	8	1	7	16	10	4	19	11	11	24	20	31	94	34	104	31	34	3	29
C1orf55	225	230	138	179	145	150	231	207	199	133	566	475	368	444	530	517	522	918	161	782
C1orf56	17	9	8	17	12	9	21	10	17	9	50	26	28	22	47	29	39	78	7	43
C1orf61	1	4	1	8	3	1	1	0	3	3	12	16	6	13	21	27	3	44	1	9
C1orf63	375	674	420	584	484	441	776	496	497	661	904	1075	1222	887	979	1091	1008	1464	135	1247
C1orf64	5	0	4	7	7	7	6	0	26	5	11	25	6	13	16	2	21	12	0	16
C1orf65	0	0	1	2	0	0	1	0	0	0	20	22	9	17	23	18	20	33	0	30
C1orf68	0	0	0	0	0	1	0	0	1	0	5	11	1	3	3	4	6	7	0	9
C1orf70	7	0	6	2	2	0	7	2	1	3	15	22	8	10	12	13	16	15	0	17
C1orf74	17	22	29	28	19	22	33	30	36	12	58	67	59	84	42	19	25	138	6	35
C1orf84	82	68	65	79	54	53	94	73	71	69	73	60	58	47	44	44	45	108	15	53
C1orf85	21	46	35	35	20	52	67	41	28	46	77	79	58	83	51	49	35	74	20	63
C1orf86	62	65	151	126	69	56	95	62	76	69	41	85	21	66	41	44	63	77	24	30
C1orf87	0	0	0	0	0	0	0	0	0	0	12	26	14	11	19	12	18	22	0	26
C1orf88	26	35	18	18	22	7	25	47	39	12	60	82	76	86	78	81	69	114	22	148
C1orf93	83	96	66	117	68	125	143	69	78	87	59	69	66	87	71	64	80	71	11	111
C1orf94	0	0	0	0	0	0	0	0	0	0	29	48	24	27	31	33	38	69	0	56
C1orf95	170	243	194	163	141	202	567	99	164	200	435	374	442	207	296	229	320	493	58	361
C1orf96	245	192	222	178	231	144	254	209	284	84	595	588	381	376	528	712	535	781	132	617
C1orf97	14	11	12	11	13	13	17	17	24	16	36	61	30	68	24	28	30	57	7	33
C1orf98	4	4	13	6	7	2	16	3	26	21	17	29	24	56	72	14	71	103	3	59
C1orf100	0	0	0	0	0	0	0	0	0	0	1	2	2	2	2	2	4	2	0	8
C1orf101	23	23	23	14	19	14	28	24	26	14	35	105	70	94	57	64	61	186	8	96
C1orf105	0	0	0	0	0	0	1	0	1	2	5	7	2	2	9	9	11	6	0	6
C1orf106	20	62	4	21	14	16	34	16	29	17	55	78	29	50	45	43	59	157	8	125
C1orf109	119	123	109	140	61	105	172	101	98	69	204	291	133	218	193	287	256	265	50	205
C1orf110	0	0	0	0	0	0	1	0	0	1	36	33	24	22	25	16	45	39	0	36
C1orf111	0	0	0	0	0	0	0	0	0	0	11	13	9	9	9	10	10	24	0	12
C1orf112	88	107	98	98	66	93	182	97	123	61	446	407	280	249	237	512	371	575	54	515
C1orf114	2	0	0	0	1	0	2	2	1	0	16	25	19	15	13	19	37	45	0	26
C1orf115	306	647	234	278	278	307	506	303	429	173	255	245	284	206	401	358	412	574	128	590
C1orf116	410	888	381	259	253	198	572	465	456	258	484	513	539	620	535	726	623	1036	123	1375
C1orf122	41	53	43	45	34	93	71	68	69	46	60	54	75	61	22	45	34	34	12	34
C1orf123	93	98	99	70	81	92	148	144	111	94	269	169	139	156	174	293	174	214	25	144
C1orf124	101	85	115	87	99	79	142	108	101	85	385	316	241	315	275	312	219	491	52	565
C1orf126	11	52	39	53	28	10	37	33	23	50	96	128	138	108	68	135	58	174	5	109
C1orf127	1	0	0	1	2	0	1	2	2	0	23	25	14	19	33	17	29	32	0	27
C1orf129	0	0	0	0	0	0	3	0	0	0	19	38	45	18	23	30	33	60	0	45
C1orf130	53	60	27	70	45	90	61	30	69	61	312	197	150	193	182	217	418	670	25	147
C1orf131	44	52	41	43	29	45	54	37	36	32	198	147	155	79	141	218	160	234	21	239
C1orf133	13	4	9	1	11	4	8	15	5	12	35	40	12	30	30	28	46	61	5	53
C1orf135	7	10	5	14	11	20	14	6	0	7	65	67	12	14	38	93	21	28	2	65
C1orf140	0	11	0	1	2	0	0	0	0	0	43	64	31	36	47	57	48	67	0	82
C1orf141	0	0	0	0	0	0	0	0	2	0	22	21	10	14	18	17	26	32	0	27
C1orf144	458	428	331	414	362	356	546	361	402	309	515	556	388	352	403	456	415	782	131	565
C1orf146	0	1	1	0	0	0	0	0	0	0	7	5	4	7	7	5	4	11	0	3
C1orf150	0	0	1	0	1	0	0	1	2	2	20	35	21	17	22	66	20	47	0	31
C1orf151	135	121	94	98	112	115	145	122	117	67	340	336	296	303	263	479	159	520	60	249
C1orf152	0	1	0	0	0	0	0	0	0	0	18	18	9	16	11	13	16	27	0	18
C1orf158	0	0	0	0	0	0	0	0	0	0	8	9	7	9	15	10	15	14	0	16
C1orf159	34	42	18	45	25	12	24	38	31	37	30	31	14	57	17	16	30	47	6	39
C1orf162	13	30	41	28	59	20	43	40	36	21	65	77	32	83	60	112	77	92	11	11
C1orf168	6	8	69	168	16	32	23	12	53	196	64	135	64	267	55	137	103	239	6	102
C1orf170	10	7	14	6	5	4	17	5	3	9	23	50	19	20	36	24	26	60	3	41
C1orf172	46	64	67	63	54	73	87	65	74	52	85	98	90	38	70	83	83	124	17	67
C1orf173	1	29	13	36	12	4	13	3	33	4	84	101	64	77	101	88	141	236	1	145
C1orf174	66	99	90	116	66	94	131	93	70	76	218	203	163	203	224	335	198	345	20	384
C1orf177	0	3	2	4	0	3	1	0	2	4	11	19	15	11	14	12	19	21	0	18
C1orf180	0	0	0	0	0	0	1	0	1	0	22	35	16	18	21	23	31	40	0	58
C1orf182	1	2	1	3	3	1	3	2	2	1	14	9	11	7	9	21	8	13	0	8
C1orf183	63	69	70	57	55	26	81	42	52	51	121	153	126	99	107	128	88	228	19	135
C1orf185	0	0	0	0	0	0	1	0	1	1	10	15	2	8	10	6	5	21	0	7
C1orf186	9	4	2	0	6	1	2	2	11	4	19	21	18	22	22	12	22	45	0	33
C1orf187	0	0	0	1	0	0	1	0	0	3	10	20	9	7	11	17	13	13	0	14
C1orf189	2	3	0	1	0	0	0	1	0	1	20	21	5	5	14	7	9	8	0	17
C1orf190	25	31	28	49	22	24	72	23	24	25	82	115	140	19	41	57	42	118	10	82
C1orf192	0	0	0	1	0	0	1	1	1	1	4	12	8	7	11	3	7	12	0	10
C1orf194	2	0	0	1	0	2	1	0	0	0	5	16	10	14	11	5	6	13	0	8
C1orf198	448	738	723	637	709	660	983	788	607	301	1029	1158	1341	663	1137	719	898	1165	305	1442
C1orf200	0	0	0	0	2	0	0	0	0	3	25	31	19	16	19	22	32	30	0	31
C1orf201	42	53	45	54	47	44	66	64	64	54	150	171	111	78	104	118	90	142	7	159
C1orf204	31	43	26	35	22	23	63	42	51	16	49	75	62	27	97	40	60	171	12	67
C1orf210	27	40	75	28	37	37	61	52	62	39	100	76	184	39	118	37	199	135	22	79
C1orf212	153	157	138	183	123	145	222	140	153	127	390	351	292	252	321	375	180	700	59	428
C1orf213	63	74	52	54	45	43	94	73	87	51	120	406	96	104	161	143	107	233	21	197
C1orf216	84	79	51	108	65	74	99	98	67	50	111	113	74	125	139	94	143	219	8	149
C1orf220	15	23	20	21	18	9	24	13	13	15	56	65	90	51	39	24	36	72	9	73
C1orf226	211	420	255	445	317	512	698	282	425	336	679	757	523	288	611	456	528	844	146	686
C1orf227	0	1	0	0	0	2	0	0	1	0	5	9	2	4	4	39	7	14	0	1
C1orf228	11	8	21	11	12	10	7	9	20	13	27	30	64	49	36	17	6	71	4	16
C1orf229	7	9	2	4	1	2	5	2	6	2	22	34	34	31	33	25	21	41	4	24
C1QA	115	88	108	51	129	88	62	167	57	56	114	99	18	35	39	44	31	123	57	75
C1QB	265	175	250	128	230	176	113	293	93	72	319	186	92	235	85	165	82	307	46	150
C1QBP	172	140	110	181	144	252	279	201	154	178	632	652	461	279	440	510	221	554	223	382
C1QC	307	198	184	144	250	164	148	324	101	116	156	196	81	175	79	125	85	177	48	101
C1QL1	4	3	1	4	2	3	0	0	0	2	16	26	26	26	15	15	16	35	0	28
C1QL2	16	4	9	5	6	6	8	2	1	4	10	28	12	15	18	16	28	26	2	21
C1QL3	0	0	0	0	0	0	0	0	0	0	21	30	37	24	27	22	27	48	0	51
C1QL4	1	1	1	5	0	2	2	1	1	1	17	20	20	14	16	15	10	29	1	30
C1QTNF1	103	56	62	21	49	25	64	68	67	27	67	58	52	60	28	29	34	78	9	58
C1QTNF2	0	1	1	2	4	3	1	4	2	1	12	21	14	17	20	20	36	46	0	33
C1QTNF3	81	77	78	123	74	56	179	56	114	158	236	263	191	188	162	221	173	488	44	272
C1QTNF3-AMACR	71	96	70	83	77	85	145	88	115	139	225	321	199	269	178	328	231	643	33	246
C1QTNF4	1	8	1	5	4	3	7	15	4	0	16	22	9	10	15	13	13	25	4	17
C1QTNF5	19	17	11	8	15	4	8	16	11	6	37	34	38	26	33	48	28	49	0	52
C1QTNF6	33	45	43	66	18	30	70	36	34	35	67	63	72	48	51	31	65	93	5	82
C1QTNF7	18	3	8	0	14	3	6	15	33	0	48	52	37	52	50	55	137	70	3	87
C1QTNF8	0	1	0	0	0	0	0	0	0	0	39	26	17	27	29	19	34	48	0	47
C1QTNF9	0	0	0	0	0	0	0	0	0	1	10	14	16	10	12	21	19	31	1	18
C1QTNF9B	0	0	0	0	0	0	0	0	0	0	1	9	0	2	1	3	4	2	0	2
C1R	1011	632	403	273	672	362	412	926	1083	216	547	268	276	619	357	549	311	613	54	526
C1RL	364	334	270	362	276	240	498	263	367	298	570	435	329	315	356	369	279	945	157	419
C1S	1593	1126	671	279	956	442	507	1534	1592	308	1004	810	891	1633	1100	1378	1090	1555	237	918
C2	14.5714	11.8571	7	4.14285	8.42858	5.28571	6.14286	13.1429	15	3	7.14285	6.42857	6.42857	13.4286	6.14286	6.42857	7.14286	13.4286	1.14286	5.57143
C2CD2	335	391	358	330	278	281	518	353	342	214	711	629	525	557	552	707	498	860	108	940
C2CD2L	72	72	109	132	68	77	118	63	79	63	93	90	46	56	55	125	52	86	13	118
C2CD3	389	381	393	505	310	269	497	441	418	231	1189	990	599	834	1596	1059	688	1586	156	1000
C2CD4A	0	4	0	16	0	4	6	0	0	7	89	67	28	17	53	101	38	54	0	51
C2CD4B	0	1	2	1	2	1	0	2	1	0	11	19	11	15	14	13	18	19	0	18
C2CD4C	0	0	0	3	4	0	3	0	0	3	37	35	35	23	28	27	42	52	0	43
C2CD4D	4	3	0	3	1	1	6	3	0	2	18	21	18	16	16	13	14	34	0	22
C2orf3	226	247	249	293	185	241	492	249	267	225	995	763	873	531	816	1162	866	1248	121	942
C2orf14	0	2	0	1	0	0	1	0	0	1	38	32	11	34	7	5	14	32	0	15
C2orf15	17	18	8	26	11	15	30	8	20	22	114	65	61	38	40	130	107	199	9	114
C2orf16	0	0	0	0	0	0	1	0	1	0	62	79	60	30	57	58	61	85	0	76
C2orf18	224	207	203	284	171	170	304	160	228	190	311	247	170	173	169	238	286	436	64	311
C2orf27A	3	19	0	11	6	6	20	6	7	11	12	8	29	24	15	18	14	54	0	16
C2orf27B	0	0	0	0	0	0	0	0	0	0	148	92	37	74	61	10	139	128	0	80
C2orf28	115	160	140	105	168	143	156	300	207	141	486	321	263	332	376	429	262	643	73	361
C2orf29	178	219	177	217	203	230	279	194	221	161	794	909	518	432	465	1049	557	1067	84	959
C2orf40	55	45	68	71	100	82	89	55	58	71	554	356	253	646	626	1175	461	814	39	279
C2orf42	72	83	75	72	75	56	111	85	69	53	267	187	128	186	256	221	199	473	27	211
C2orf43	83	136	131	114	90	120	175	148	139	98	558	389	261	330	342	305	297	539	56	431
C2orf44	135	128	127	102	70	87	166	163	119	92	431	399	301	382	402	374	338	688	54	289
C2orf47	57	67	51	45	65	70	77	58	71	39	170	195	162	148	178	368	187	253	32	230
C2orf48	1	1	1	4	0	2	5	1	1	0	13	13	6	5	0	2	6	16	0	8
C2orf49	58	88	64	100	85	68	136	81	107	64	256	268	273	356	240	432	246	462	30	437
C2orf50	2	5	1	4	1	0	3	1	2	5	19	15	13	15	12	6	15	21	1	32
C2orf51	0	0	0	1	0	0	0	0	0	0	6	6	8	3	5	6	5	8	0	8
C2orf52	5	3	10	11	6	12	12	5	7	11	16	22	27	31	31	21	42	84	7	40
C2orf53	0	1	0	0	3	0	0	0	0	0	18	37	18	25	20	18	31	49	0	35
C2orf54	2	4	0	0	1	0	0	1	1	4	19	21	21	18	18	22	24	26	0	36
C2orf55	30	65	33	32	28	22	40	20	41	34	114	90	95	105	84	96	72	146	8	168
C2orf56	61	86	68	86	49	52	89	67	76	66	194	182	170	173	201	240	176	205	40	219
C2orf57	0	0	0	0	0	0	0	0	0	0	18	28	25	13	25	14	10	36	0	18
C2orf61	1	3	6	7	2	3	5	3	1	3	25	39	33	17	38	25	24	34	0	26
C2orf62	0	0	0	0	0	1	0	0	2	0	9	9	9	13	7	5	15	33	0	22
C2orf63	113	104	80	146	91	97	158	102	95	133	489	652	431	369	564	699	555	991	81	461
C2orf64	94	121	137	103	94	99	141	124	107	89	375	268	271	390	284	616	233	461	33	411
C2orf65	2	9	4	3	6	3	3	5	7	0	63	37	35	19	27	18	50	56	1	72
C2orf66	1	3	3	0	0	1	0	0	3	0	25	40	19	14	23	10	14	28	1	35
C2orf67	157	227	190	149	194	158	245	221	231	161	788	787	379	530	681	1115	607	1267	99	1037
C2orf68	351	385	348	378	295	344	662	387	494	291	786	760	493	647	718	815	669	1336	160	1088
C2orf69	108	154	103	133	118	134	199	126	144	83	584	616	463	415	305	517	292	622	49	602
C2orf70	1	1	0	2	0	4	2	1	4	4	1	6	4	6	11	2	3	8	3	9
C2orf71	2	15	1	1	1	1	4	0	1	3	75	107	61	63	70	65	83	90	0	95
C2orf72	9	65	116	53	43	201	105	62	50	27	61	205	126	94	262	111	169	225	32	124
C2orf73	0	1	0	1	3	1	0	1	9	1	9	28	12	16	37	40	23	31	1	35
C2orf74	38	17	49	53	28	29	55	43	47	36	67	38	91	63	119	135	108	287	14	143
C2orf76	14	8	9	11	18	9	34	23	23	15	98	47	65	84	53	49	98	76	2	105
C2orf77	0	3	4	0	0	1	2	0	3	4	25	42	14	23	21	23	25	45	2	36
C2orf78	0	0	0	0	0	0	0	0	0	0	24	40	22	18	31	26	38	47	0	48
C2orf80	0	0	0	0	0	0	0	0	0	0	11	15	6	6	14	12	7	18	0	16
C2orf81	12	1	11	16	12	9	18	15	19	21	52	46	15	35	33	14	16	21	4	42
C2orf82	84	219	50	31	77	78	41	43	16	6	2	15	42	2	27	21	25	59	28	18
C2orf83	0	0	0	0	1	0	0	0	0	0	11	31	8	10	19	19	21	28	0	19
C2orf84	4	3	10	6	2	5	3	3	1	8	19	28	26	14	23	22	30	34	1	31
C2orf85	1	0	0	0	3	0	1	2	0	0	6	13	13	14	21	24	14	25	0	26
C2orf88	88	257	193	176	191	216	185	145	137	85	1116	986	894	526	1398	989	1273	1369	96	1570
C2orf89	8	4	1	2	22	1	10	7	4	4	12	21	18	17	24	13	12	29	2	18
C3	5746	4296	4091	1815	4064	2646	4316	4598	2914	1764	7802	4673	2243	3160	1807	6337	1438	6923	323	2406
C3AR1	65	55	41	34	59	42	58	74	35	28	126	83	90	86	86	132	33	235	16	124
C3orf14	61	58	33	76	60	48	57	52	65	63	198	244	152	116	171	146	220	290	27	243
C3orf15	112	101	132	129	64	33	174	96	128	43	174	162	237	172	159	293	223	368	15	487
C3orf17	364	376	293	349	317	322	499	305	367	221	1216	1088	1054	790	833	1350	839	1614	169	1108
C3orf18	67	74	39	40	38	32	60	35	70	40	60	64	21	40	51	41	71	84	6	76
C3orf19	185	180	155	150	187	164	229	195	214	124	272	275	345	356	412	538	316	633	68	527
C3orf20	4	5	0	5	3	11	13	5	7	10	29	56	23	21	51	26	37	65	1	68
C3orf21	45	51	41	48	24	48	91	36	44	29	84	170	106	33	49	69	46	147	14	79
C3orf22	0	2	0	1	1	0	0	0	2	0	6	5	4	7	4	2	8	7	0	7
C3orf23	152	197	156	226	143	188	299	144	203	191	659	942	584	486	752	569	608	1027	135	893
C3orf24	0	1	0	1	0	0	0	0	0	0	10	9	8	6	21	9	19	13	0	14
C3orf25	3	3	3	5	5	6	2	3	5	3	72	146	56	52	49	62	99	137	0	93
C3orf26	77	80	69	83	52	85	106	106	92	62	291	199	232	214	147	412	285	260	34	216
C3orf27	0	0	0	0	1	0	0	0	4	0	46	57	37	33	37	38	43	85	0	65
C3orf30	0	0	0	0	0	0	0	0	0	0	17	31	17	14	21	9	11	28	0	34
C3orf31	89	90	137	136	117	79	184	121	112	90	272	277	204	128	316	243	220	512	64	361
C3orf32	2	1	0	2	2	2	6	7	3	4	17	26	18	15	29	50	17	41	0	16
C3orf33	18	22	12	14	18	22	21	23	27	13	81	81	59	78	69	99	83	151	9	128
C3orf35	34	55	48	46	23	23	60	22	44	45	99	111	94	115	103	139	141	255	23	202
C3orf36	0	5	2	10	5	5	2	2	1	11	30	26	36	18	23	14	17	38	1	32
C3orf37	178	147	174	154	149	188	237	170	231	104	291	244	137	211	188	291	245	280	27	356
C3orf38	201	153	137	106	146	151	195	185	162	109	581	479	445	412	488	776	361	709	86	719
C3orf39	85	92	97	74	77	89	115	90	90	36	129	127	79	95	85	104	99	305	36	92
C3orf43	3	1	0	0	0	0	2	0	0	3	28	32	17	27	21	12	14	36	0	23
C3orf45	0	0	0	1	0	0	0	2	0	0	11	19	16	11	8	11	20	30	0	17
C3orf46	1	0	0	0	0	0	0	2	0	0	3	8	5	8	3	5	4	10	0	8
C3orf47	26	20	19	28	16	8	31	16	45	30	47	35	63	14	35	19	21	36	2	52
C3orf49	0	0	0	0	1	0	0	0	0	0	12	22	14	11	16	11	11	24	0	31
C3orf51	1	1	1	1	1	0	0	0	0	6	49	32	19	23	21	42	31	47	0	58
C3orf52	13	8	19	40	21	15	20	20	38	18	93	128	41	143	64	112	74	210	16	119
C3orf54	18	9	17	16	9	17	22	23	16	23	12	21	5	3	6	12	8	28	0	14
C3orf55	11	21	5	5	7	18	3	18	25	8	46	66	58	58	64	38	72	99	0	127
C3orf57	11	32	5	56	10	11	17	8	29	41	199	145	23	114	86	87	156	169	8	66
C3orf58	371	406	364	466	418	696	752	557	483	293	3021	2698	2181	1166	2393	3675	2029	3566	231	2553
C3orf62	31	41	47	46	41	29	63	32	27	29	127	150	110	99	81	82	70	172	14	170
C3orf63	1026	1057	878	944	973	919	1497	974	1126	824	3493	3407	2649	2776	3331	4215	2963	5313	548	4028
C3orf64	315	225	267	353	249	218	320	280	359	250	965	854	580	1077	617	1136	570	1526	150	920
C3orf65	0	0	0	0	0	0	0	0	0	0	28	33	18	15	14	18	27	40	0	43
C3orf66	1	0	0	0	0	1	0	0	0	0	33	46	21	33	33	27	51	44	0	43
C3orf67	3	8	7	21	3	12	23	3	16	6	45	73	33	29	38	70	87	42	5	70
C3orf70	45	52	17	20	29	20	41	48	50	12	120	172	123	92	121	68	237	203	5	103
C3orf71	4	9	6	3	7	1	10	5	9	4	25	27	58	12	23	121	6	56	3	18
C3orf72	4	1	4	0	1	2	1	1	0	9	38	62	29	29	54	37	43	67	0	57
C3orf74	1	1	0	6	0	1	5	2	0	2	39	53	27	32	25	32	47	67	1	55
C3orf75	47	60	42	84	62	49	83	73	78	73	135	120	44	56	83	62	76	142	11	112
C3orf77	1	0	0	0	0	0	0	0	1	0	58	79	52	48	64	56	59	103	0	80
C3orf78	12	21	27	18	18	21	27	28	36	23	90	47	105	70	63	36	38	92	19	92
C3orf79	0	0	0	0	1	0	0	0	0	0	6	12	4	5	3	2	2	13	0	13
C3P1	0	1	0	0	0	0	0	0	0	0	21	34	16	16	27	17	19	44	0	41
C4A	0	0	0	0	0	0	0	0	0	0	0	0	0	0	0	0	0	0	0	0
C4A_dup1	3.66667	1.66667	4	1.66667	5.66667	1	2	4.66667	2.33333	0.333333	6	1	0.333333	3.66667	0.333333	1	1	5	0.666667	1
C4A_dup2	27	6	21.6666	3.66666	17.6667	5	4.33334	11.3333	14.6667	9.33333	10	5.66666	3.66667	11	1	4.66667	0.333333	6	2.33333	2
C4B	0	0	0	0	0	0	0	0	0	0	0	0	0	0	0	0	0	0	0	0
C4B_dup1	3.66667	1.66667	4	1.66667	5.66667	1	2	4.66667	2.33333	0.333333	6	1	0.333333	3.66667	0.333333	1	1	5	0.666667	1
C4B_dup2	27	6	21.6666	3.66666	17.6667	5	4.33334	11.3333	14.6667	9.33333	10	5.66666	3.66667	11	1	4.66667	0.333333	6	2.33333	2
C4BPA	110	4	42	0	86	8	8	29	10	17	28	75	64	86	23	44	120	34	5	28
C4BPB	31	4	13	3	18	4	2	10	2	18	20	22	67	9	23	9	34	12	1	21
C4orf3	494	442	315	278	357	343	493	459	585	195	769	883	564	500	689	588	731	1012	192	744
C4orf6	0	2	1	0	1	0	0	0	0	0	14	23	15	10	15	10	11	27	0	30
C4orf7	122	34	65	13	62	40	34	30	40	7	13	10	24	99	26	56	83	62	7	78
C4orf10	63	90	93	71	68	42	100	82	64	87	160	118	116	123	169	67	85	374	25	177
C4orf11	0	1	0	0	0	0	0	0	0	0	6	11	6	7	8	7	4	12	0	7
C4orf14	189	294	238	171	223	310	389	366	258	184	538	371	488	210	406	411	384	584	89	429
C4orf17	0	0	0	0	0	0	0	0	0	0	22	24	9	12	10	12	14	29	0	26
C4orf19	55	189	89	137	81	241	327	85	114	58	519	584	482	209	209	282	353	433	76	481
C4orf21	145	107	135	206	130	186	282	172	139	120	890	839	326	435	565	1334	512	888	85	844
C4orf22	0	0	0	1	0	0	0	0	2	2	7	7	5	6	7	7	10	24	0	17
C4orf26	0	1	1	3	0	2	0	1	1	0	18	26	16	16	19	8	24	32	0	30
C4orf27	54	60	43	47	33	63	81	77	56	38	139	122	98	169	133	195	104	200	23	210
C4orf29	41	52	49	72	47	43	100	42	65	91	180	210	287	230	201	190	158	438	34	266
C4orf32	158	76	143	118	140	54	166	182	198	131	383	542	309	477	312	463	339	555	76	323
C4orf33	48	50	58	73	56	45	74	63	58	56	251	309	275	193	373	379	277	450	20	358
C4orf34	170	286	142	171	195	232	229	179	252	333	672	507	658	626	590	1010	666	984	120	601
C4orf36	13	6	7	8	6	4	9	1	9	1	18	14	13	16	12	9	19	18	2	52
C4orf37	16	26	18	21	13	14	20	29	31	29	72	86	50	86	105	40	56	91	6	118
C4orf38	8	8	5	4	5	4	7	11	13	6	26	39	40	31	26	16	17	36	3	36
C4orf39	26	19	7	27	19	21	37	24	31	18	75	39	96	103	155	138	126	223	30	158
C4orf40	1	0	0	0	1	1	0	0	0	0	42	66	36	34	61	39	44	77	3	52
C4orf41	404	442	376	355	390	332	642	396	496	332	1395	1132	934	893	1156	1400	1253	1894	148	1429
C4orf42	61	69	43	80	59	76	105	63	65	53	112	120	119	71	74	89	67	212	21	169
C4orf43	139	124	132	105	131	130	188	135	146	114	523	442	368	322	428	521	587	650	135	551
C4orf44	6	10	9	14	3	1	10	5	6	7	11	31	11	6	13	12	15	23	0	28
C4orf45	1	0	0	1	0	2	0	0	0	0	7	6	3	3	5	3	6	14	0	6
C4orf46	77	66	40	66	35	74	114	60	37	46	231	389	213	167	220	279	100	339	33	254
[truncated: 21,925 more rows]

## Sheet: Supplemental Table 4
GENE	logFC	logCPM	Pvalue	FDR
NUSAP1	2.23211	3.33236	1.94e-16	2.26e-12
TOP2A	2.5257	5.01194	2.51e-16	2.26e-12
HIST1H3B	2.97988	3.95899	6.94e-16	4.16e-12
HIST1H3F	2.41011	2.93031	3.36e-14	1.51e-10
HIST1H1B	2.72101	3.38888	6.5e-14	2.15e-10
MKI67	2.54087	5.35295	7.16e-14	2.15e-10
ANLN	1.93258	3.34419	1.37e-13	3.52e-10
DIO2	5.05207	7.96756	2.86e-13	6.43e-10
ASPM	2.18199	4.28937	7.79e-13	1.56e-09
CXCL13	4.52403	5.97324	2.19e-12	3.94e-09
UBE2T	1.93969	2.08564	6.44e-12	1.02e-08
CDK1	1.96558	3.49703	6.77e-12	1.02e-08
CDC25C	2.50185	0.97575	4.13e-11	5.72e-08
ESCO2	1.93325	1.95607	5.45e-11	7e-08
POLQ	1.87559	3.60982	8.54e-11	1.02e-07
DLGAP5	2.01178	2.3991	9.42e-11	1.06e-07
TPX2	2.02556	3.16769	1.21e-10	1.28e-07
KIF14	2.28541	2.47498	1.38e-10	1.32e-07
CDC45	2.09672	1.44693	1.4e-10	1.32e-07
PTHLH	3.47999	4.96585	1.55e-10	1.39e-07
HMMR	2.44884	2.3688	1.9e-10	1.63e-07
NCAPG	1.88822	3.15674	2.37e-10	1.85e-07
MELK	2.09926	1.993	2.28e-10	1.85e-07
FAM111B	1.93931	3.60951	2.71e-10	2.03e-07
MND1	2.32799	0.791604	3.79e-10	2.73e-07
KIF15	1.81769	2.9198	8.91e-10	6.17e-07
DEPDC1	1.6734	2.28608	1.13e-09	7.52e-07
KIF11	1.66195	3.99974	1.62e-09	1.04e-06
HIST1H2AG	1.95587	3.53023	1.72e-09	1.07e-06
KIF23	1.60423	3.0426	1.98e-09	1.18e-06
TYMS	1.66739	3.05591	2.36e-09	1.37e-06
DTL	1.77554	3.44551	4.81e-09	2.71e-06
RRM2	2.28524	2.58134	5.9e-09	3.04e-06
SGOL1	1.73223	2.15316	5.8e-09	3.04e-06
HIST1H2AB	1.89623	1.22277	5.91e-09	3.04e-06
CENPF	1.88328	5.12823	6.69e-09	3.34e-06
FAM83D	1.95058	1.49816	7.49e-09	3.64e-06
MMP3	2.7168	1.26349	1.17e-08	5.54e-06
PRC1	1.3751	3.69414	1.5e-08	6.94e-06
HIST1H3C	2.52223	1.65689	1.67e-08	7.53e-06
HIST1H2BM	2.22405	1.49622	2.06e-08	9.06e-06
ADAMTS9	1.76734	6.24853	2.16e-08	9.27e-06
CDC6	1.49654	2.90152	2.33e-08	9.76e-06
BRIP1	1.2844	4.05788	2.49e-08	1.02e-05
TTK	1.73633	2.75104	3.3e-08	1.32e-05
ORC6	1.77817	1.13516	3.5e-08	1.37e-05
SPC25	1.9726	1.12935	3.67e-08	1.38e-05
CCNB2	1.75968	1.80468	3.63e-08	1.38e-05
KIAA0101	1.98319	1.30528	4.34e-08	1.59e-05
CCNA2	1.47068	3.02651	4.6e-08	1.66e-05
KIF20A	1.87607	2.2281	5.2e-08	1.84e-05
HIST1H3G	2.09937	0.6473	5.47e-08	1.86e-05
C8orf4	1.78499	4.20206	5.4e-08	1.86e-05
LMNB1	1.60087	4.41131	6.83e-08	2.27e-05
CKS2	1.77765	1.69149	6.94e-08	2.27e-05
CKAP2L	1.89129	1.52371	9.35e-08	3e-05
SCGB2A1	-4.84281	1.1962	1.04e-07	3.28e-05
KIF18A	1.57799	2.51062	1.16e-07	3.54e-05
CYP24A1	2.52855	4.06612	1.15e-07	3.54e-05
CASC5	1.67172	3.65289	1.2e-07	3.59e-05
ASF1B	1.85675	1.17888	1.36e-07	4.03e-05
TNFSF11	4.88966	3.41042	1.39e-07	4.05e-05
EXO1	1.81666	2.26524	1.46e-07	4.17e-05
KIF2C	1.63884	1.89606	1.6e-07	4.44e-05
NEIL3	1.93777	1.41205	1.58e-07	4.44e-05
CPB1	-3.78771	1.3764	1.74e-07	4.74e-05
GINS2	1.26959	2.22699	2.05e-07	5.49e-05
ORC1	1.42155	2.06434	2.13e-07	5.63e-05
FOXM1	1.92033	2.56263	2.17e-07	5.66e-05
CDCA3	2.17616	0.767932	2.36e-07	6.05e-05
BUB1	1.52646	2.73083	2.82e-07	6.99e-05
PLK4	1.20856	3.22823	2.82e-07	6.99e-05
HIST1H2BO	2.39651	1.2066	2.87e-07	6.99e-05
ZNF367	1.43462	2.72708	2.88e-07	6.99e-05
HIST1H2BH	1.56333	3.09551	3.04e-07	7.3e-05
CDCA7	1.52537	4.06409	3.79e-07	8.98e-05
HIST1H3D	1.23526	3.19633	4.16e-07	9.72e-05
HELLS	1.19525	4.79721	4.47e-07	0.000101821
KIF4A	1.96714	1.31045	4.44e-07	0.000101821
RAD54L	1.74191	1.91359	5.06e-07	0.000113814
NCAPH	1.4791	2.48178	6.36e-07	0.000141277
HJURP	1.8621	1.88304	7.19e-07	0.000157816
ARHGAP11A	1.2532	3.23779	8.96e-07	0.00019195
BUB1B	1.60215	2.97368	8.86e-07	0.00019195
SLC26A3	3.28174	3.15531	1.17e-06	0.000246735
CENPE	1.46286	3.70236	1.39e-06	0.000291619
ECEL1	2.6759	1.73433	1.46e-06	0.000302346
CIT	1.35174	3.65027	1.48e-06	0.000303514
FANCA	1.22481	3.62669	1.63e-06	0.000328722
DNA2	1.18159	3.32858	1.74e-06	0.000348318
C15orf42	1.94077	2.76848	1.83e-06	0.000362692
HIST1H4F	1.57888	2.48473	1.94e-06	0.000379513
HIST1H2AD	1.25077	2.95191	2.04e-06	0.00039498
NPFFR2	2.17425	0.341667	2.18e-06	0.000418025
IQGAP3	1.96414	3.03354	2.41e-06	0.000456726
KHDC1	2.03525	-0.0474735	2.49e-06	0.000467595
STMN1	1.03429	5.77361	2.64e-06	0.00048437
CENPI	1.4331	1.96306	2.62e-06	0.00048437
XRCC2	1.57287	2.51459	3.39e-06	0.000616996
DEPDC1B	1.78204	1.5208	3.46e-06	0.000623287
NDC80	1.80518	2.12744	3.79e-06	0.000674603
HIST1H3A	1.38374	1.24275	3.96e-06	0.000698308
GINS1	1.2026	2.87967	4.25e-06	0.000743283
HIST1H3J	2.09297	0.390903	4.8e-06	0.000830736
BRCA1	1.04282	4.59417	4.95e-06	0.000848958
CLSPN	1.38363	2.7638	6.57e-06	0.00110473
CDC20	1.75914	1.20589	6.57e-06	0.00110473
PTTG1	1.76269	0.839499	7.68e-06	0.00127941
ALB	-2.7045	3.5082	8.08e-06	0.00133456
HIST1H2AJ	2.2845	0.949524	8.84e-06	0.00144571
CYP4Z1	-2.90525	0.701045	9.14e-06	0.00146878
SKA3	1.30974	1.98902	9.09e-06	0.00146878
MATN3	1.2979	1.32101	9.51e-06	0.00151464
PBK	1.73495	1.45701	1.04e-05	0.00163522
MCM4	0.873331	5.44456	1.1e-05	0.00170911
AURKB	1.69448	0.577973	1.1e-05	0.00170911
ATAD2	1.31674	5.61376	1.18e-05	0.00181589
MYO3A	1.41116	2.03289	1.21e-05	0.00184472
PCNA	0.939041	4.53001	1.44e-05	0.00217522
NUF2	1.46281	1.52958	1.69e-05	0.002538
CHEK1	1.10543	3.38028	1.72e-05	0.00256196
RAD51	1.25586	0.907985	1.79e-05	0.00264218
HIST1H2BL	1.79638	1.12796	1.82e-05	0.00265716
MLF1IP	1.5126	3.4957	1.99e-05	0.00288769
VASH2	1.05942	4.17352	2.02e-05	0.00290598
NFE2L3	1.03293	2.28909	2.23e-05	0.00318954
EZH2	0.996271	4.24807	2.63e-05	0.00372927
TK1	1.41041	1.26818	2.83e-05	0.00397655
DIAPH3	1.41868	3.21136	2.88e-05	0.00401819
CENPL	1.02669	2.35687	2.93e-05	0.00405091
KIFC1	1.41555	1.81563	2.97e-05	0.00408429
SRM	0.916549	3.4551	3.03e-05	0.004105
DSCC1	1.04043	2.70067	3.03e-05	0.004105
WNT4	2.0731	3.1485	3.57e-05	0.00479552
KBTBD11	-1.28179	2.56826	3.76e-05	0.0050152
ZWINT	1.10232	3.14603	3.85e-05	0.00509227
PKMYT1	1.45719	0.304855	3.91e-05	0.00514088
LOC283553	1.54217	1.48694	4.01e-05	0.00522745
HIST1H2AL	1.4805	1.71628	4.19e-05	0.00541852
SNORA56	1.37462	5.29901	4.6e-05	0.00591273
LOC100128881	1.37364	1.9286	4.66e-05	0.00594094
NKAIN2	1.67131	0.960633	4.82e-05	0.00611111
CDCA2	1.30604	2.44507	4.98e-05	0.00626946
DLEU1	1.26673	1.80707	5.03e-05	0.00628764
CRTAC1	-1.19678	1.61915	5.18e-05	0.00639101
KRT80	-1.05853	3.00638	5.19e-05	0.00639101
BLM	1.00667	2.99447	5.3e-05	0.00648669
CYP4X1	-1.70121	2.10408	5.34e-05	0.00648857
AMPH	1.53375	2.53282	5.39e-05	0.00650569
NHEDC1	-1.44009	1.00182	5.55e-05	0.00665659
C4orf7	-1.57927	2.48127	5.79e-05	0.00686671
HSPH1	1.11527	6.64912	5.8e-05	0.00686671
TFCP2L1	-1.53983	6.21662	5.88e-05	0.00689052
PTPRN	2.72967	1.06617	5.9e-05	0.00689052
HIST1H2BE	1.55321	1.36896	6.01e-05	0.00697905
PCK1	-2.32157	0.67242	6.24e-05	0.00719892
POLE2	1.06927	1.95809	6.42e-05	0.00735663
MCM10	1.20213	2.2663	6.6e-05	0.00751759
STRA6	1.31976	3.30262	7.23e-05	0.008188
INPP5J	1.3815	3.15985	7.98e-05	0.00897816
CP	-2.04429	2.85137	8.3e-05	0.00928162
TDRD1	-2.30942	2.47262	8.53e-05	0.00947551
LOC144486	1.37754	0.952625	8.74e-05	0.00964893
ERCC6L	1.10281	1.73383	8.88e-05	0.00974839
FANCI	0.916042	4.49001	9.06e-05	0.00987922
GLRA3	-2.31396	1.43288	9.48e-05	0.010229
CCNB1	1.05525	3.37895	9.55e-05	0.010229
HIST1H1D	0.917237	4.36008	9.51e-05	0.010229
SERPINA5	1.74063	3.93293	9.68e-05	0.0103032
ABCC8	1.91286	2.94132	9.83e-05	0.0104007
MIR375	-2.04318	0.240727	0.000101207	0.0106504
NRM	1.0785	1.99034	0.000102472	0.0107208
MUC4	2.16568	3.60606	0.000103542	0.0107701
BTN1A1	-2.32684	2.57998	0.000109548	0.0113294
PRR11	1.56377	2.66426	0.000112563	0.0115747
MUCL1	-2.57089	5.50983	0.000117575	0.0120214
CENPK	1.26431	2.63201	0.000118544	0.0120368
ESRRB	2.38632	1.26481	0.000119063	0.0120368
MCM2	0.90431	3.74818	0.000126891	0.0126855
PI3	-1.69964	0.805953	0.000126741	0.0126855
APOBEC3B	1.34617	0.0806787	0.000133316	0.0132543
RACGAP1	0.905841	3.50785	0.000137569	0.013602
HPX	1.54126	2.37838	0.00014853	0.0146055
ECT2	0.872574	4.69219	0.000151839	0.0146313
HIST1H2AM	1.53037	1.31862	0.0001508	0.0146313
SPAG6	-1.68557	0.552026	0.000152723	0.0146313
CEP55	1.23939	2.01328	0.000152858	0.0146313
WDHD1	0.753609	4.35732	0.000150132	0.0146313
SPAG5	0.92389	3.38638	0.000155039	0.0147615
UBE2C	1.33447	0.969689	0.000158028	0.014967
FAM54A	1.44034	0.140651	0.000160521	0.0151235
LOC339975	1.54243	-0.210367	0.000165204	0.0154835
ABCC2	-1.15593	2.34577	0.000174681	0.016287
ZNF775	1.10594	0.681147	0.000175659	0.0162937
RNF133	2.01281	3.15121	0.0001901	0.0175428
HIST1H4A	1.40155	2.03403	0.000191852	0.0176142
HIST1H2AH	1.48562	1.80721	0.000195564	0.0178638
HMGCS2	-2.43915	2.16781	0.000201156	0.0182818
LOC100506013	2.27682	2.0917	0.000203554	0.018368
FASN	1.52283	8.05885	0.000204146	0.018368
HIST1H2BN	1.04225	1.7941	0.000211038	0.0188937
TRIP13	0.938604	2.12953	0.000215037	0.0191564
CDT1	1.20576	1.42753	0.000226156	0.0200477
HOXB6	-1.40734	0.152977	0.000230073	0.0202949
TDRD12	2.71673	1.31263	0.000236839	0.0206674
SNORD86	1.43781	2.33902	0.000237741	0.0206674
CBR3	1.05568	1.5042	0.000237481	0.0206674
LOC162632	-1.68231	2.1461	0.000240751	0.0208285
HS6ST2	0.987436	3.40108	0.000255903	0.0220333
LOC100506451	1.19034	1.72915	0.00028063	0.0240473
MEX3A	0.889468	4.42318	0.000289138	0.024659
BIRC5	1.18096	1.5128	0.000302327	0.0256621
CSTA	1.32524	2.49317	0.000324442	0.0272819
RMI2	1.15812	2.14321	0.000324167	0.0272819
DTYMK	0.796592	2.36915	0.00033797	0.0282873
VSNL1	0.756909	3.60118	0.000347053	0.0289131
ALDH4A1	0.937128	2.66006	0.000359474	0.0298098
HIST1H2AK	1.35179	1.44694	0.000365091	0.030112
SAMD5	0.829807	7.18009	0.000368137	0.030112
C11orf82	0.917495	2.94578	0.000366935	0.030112
CSN2	-3.08193	4.67031	0.000370335	0.0301208
E2F1	0.996887	2.26827	0.000371593	0.0301208
TNFSF15	0.805165	4.16198	0.000374956	0.0302571
EREG	1.53249	1.74235	0.000379967	0.0305245
XRCC6BP1	0.935126	1.84811	0.000385992	0.0308708
GHR	0.905319	5.88937	0.000393228	0.0313104
MUC15	-1.11382	4.77996	0.000410548	0.0325442
PNMT	3.30866	0.361082	0.000412341	0.0325442
HIST1H2BF	1.26044	2.20995	0.000418641	0.0328971
EFCAB2	0.77723	3.77351	0.000421972	0.0330147
FBXO5	0.747681	3.53242	0.000446743	0.0348015
SRD5A1	1.02197	3.48659	0.000449397	0.0348315
ESPL1	1.20832	2.74694	0.000451	0.0348315
KRT16	-1.64195	0.0564119	0.000476499	0.0366436
IGSF9	1.07325	2.95557	0.000480871	0.0366664
FLJ40852	-1.00842	1.85055	0.000478931	0.0366664
POC1A	0.95121	1.26647	0.000500412	0.0379954
ZNF732	1.11121	2.05623	0.000508138	0.0384199
OR51B4	-2.28497	-0.425459	0.000513126	0.0386347
MIR141	-1.90934	1.43203	0.00052275	0.0391953
FBLN7	-0.989665	2.31603	0.000526797	0.0393349
ELOVL6	0.944526	3.12834	0.00053334	0.0396589
TMEM108	1.12869	2.2146	0.000538164	0.0396896
RP1	2.43327	3.39869	0.000537552	0.0396896
TMTC4	0.69002	4.05635	0.00056839	0.0417477
KPNA2	1.00056	3.44615	0.000584579	0.0427622
HIST1H3H	1.27026	2.28126	0.00058802	0.0428397
HIST1H4L	1.48491	1.5896	0.000607218	0.04406
NES	0.810021	6.44645	0.00062475	0.044836
TNXB_dup2	-0.821111	5.64796	0.000625386	0.044836
C2CD4A	1.47414	0.769035	0.000621902	0.044836
HN1	0.852167	3.22686	0.000637642	0.0455332
SCGB1D2	-1.87933	3.9085	0.000640215	0.0455363
UNG	0.74899	4.10032	0.000654802	0.0463904
KCNT2	-0.875622	3.19181	0.000699605	0.0493702
Log(FC) is the log-fold change in expression, log(CPM) is the log-counts per million (i.e., expression level) between the two groups. The negative log(FC) indicates that the expression levels wre lower for the luteal phase.

## Sheet: Supplemental Table 5 
GO ID	Category	Term	Count	%	P-Value	Benjamini
GO:0000279	GOTERM_BP_FAT	M phase	63	2.4	1.9e-54	2.4e-51
GO:0022403	GOTERM_BP_FAT	cell cycle phase	65	2.5	1.4e-50	8.5e-48
GO:0007049	GOTERM_BP_FAT	cell cycle	77	2.9	5.5e-46	2.3e-43
GO:0022402	GOTERM_BP_FAT	cell cycle process	68	2.6	2.2e-45	6.8e-43
GO:0000280	GOTERM_BP_FAT	nuclear division	47	1.8	4.5e-42	1.1e-39
GO:0007067	GOTERM_BP_FAT	mitosis	47	1.8	4.5e-42	1.1e-39
GO:0000087	GOTERM_BP_FAT	M phase of mitotic cell cycle	47	1.8	1.1e-41	2.3e-39
GO:0048285	GOTERM_BP_FAT	organelle fission	47	1.8	3.2e-41	5.7e-39
GO:0000278	GOTERM_BP_FAT	mitotic cell cycle	54	2.1	1.2e-39	1.8e-37
GO:0051301	GOTERM_BP_FAT	cell division	42	1.6	6.2e-30	8.6e-28
GO:0007059	GOTERM_BP_FAT	chromosome segregation	21	0.8	4.1e-20	5.1e-18
GO:0006259	GOTERM_BP_FAT	DNA metabolic process	41	1.6	6.7e-20	7.6e-18
GO:0006260	GOTERM_BP_FAT	DNA replication	25	1	9.2e-17	1.2e-14
GO:0006323	GOTERM_BP_FAT	DNA packaging	21	0.8	9.4e-17	1.1e-14
GO:0065004	GOTERM_BP_FAT	protein-DNA complex assembly	19	0.7	2.3e-16	2e-14
GO:0051726	GOTERM_BP_FAT	regulation of cell cycle	29	1.1	8.8e-15	7.3e-13
GO:0051276	GOTERM_BP_FAT	chromosome organization	34	1.3	1.6e-14	1.2e-12
GO:0007051	GOTERM_BP_FAT	spindle organization	14	0.5	1.9e-14	1.4e-12
GO:0031497	GOTERM_BP_FAT	chromatin assembly	17	0.6	4e-14	2.7e-12
GO:0007017	GOTERM_BP_FAT	microtubule-based process	25	1	6.9e-14	4.5e-12
GO:0007346	GOTERM_BP_FAT	regulation of mitotic cell cycle	20	0.8	2.3e-13	1.4e-11
GO:0006334	GOTERM_BP_FAT	nucleosome assembly	16	0.6	4e-13	2.4e-11
GO:0000075	GOTERM_BP_FAT	cell cycle checkpoint	16	0.6	1.4e-12	7.8e-11
GO:0034728	GOTERM_BP_FAT	nucleosome organization	16	0.6	1.9e-12	1e-10
GO:0010564	GOTERM_BP_FAT	regulation of cell cycle process	17	0.6	3.1e-12	1.6e-10
GO:0000226	GOTERM_BP_FAT	microtubule cytoskeleton organization	18	0.7	1.6e-11	7.8e-10
GO:0006333	GOTERM_BP_FAT	chromatin assembly or disassembly	17	0.6	1.7e-11	8.2e-10
GO:0000070	GOTERM_BP_FAT	mitotic sister chromatid segregation	11	0.4	3.3e-11	1.6e-09
GO:0000819	GOTERM_BP_FAT	sister chromatid segregation	11	0.4	4.5e-11	2e-09
GO:0006281	GOTERM_BP_FAT	DNA repair	23	0.9	4.6e-11	2e-09
The enriched biologic process terms associated with the differentially expressed genes, luteal versus follicular phase, were identified and listed according to their p-value by DAVID [24]. The top 30 are listed. Count is the number of differentially expressed genes on the list.

## Sheet: Supplemental Table 6
GENE	logFC	Molecule Type	Predicted Activation State	Activation z-score	p-value of overlap
MYC		transcription regulator	Activated	4.717	5.75e-09
TBX2		transcription regulator	Activated	4.359	8.29e-21
E2F1	0.997	transcription regulator	Activated	4.174	1.16e-28
FOXO1		transcription regulator	Activated	3.772	2.45e-14
FOXM1	1.92	transcription regulator	Activated	3.538	6.47e-14
E2F2		transcription regulator	Activated	2.828	1.83e-16
E2F3		transcription regulator	Activated	2.569	8.06e-17
MYB		transcription regulator	Activated	2.379	0.000318
MYBL2		transcription regulator	Activated	2.236	3.44e-06
GLI1		transcription regulator	Activated	2.219	0.0484
STAT3		transcription regulator	Activated	2.035	0.015
TLX1		transcription regulator	Activated	2	7.91e-06
TOB1		transcription regulator	Inhibited	-2.449	1.12e-05
RBL1		transcription regulator	Inhibited	-2.828	2.3e-10
SMARCB1		transcription regulator	Inhibited	-3.2	4.14e-09
TCF3		transcription regulator	Inhibited	-3.5	5.2e-10
KDM5B		transcription regulator	Inhibited	-4.098	1.51e-14
RB1		transcription regulator	Inhibited	-4.151	1.58e-25
CDKN2A		transcription regulator	Inhibited	-4.509	1.9e-14
TP53		transcription regulator	Inhibited	-5.03	9.21e-28
NUPR1		transcription regulator	Inhibited	-6.671	6.55e-32
The p-value of the overlap is calculated using Fisher's exact test and does not take into consideration the direction of change in expression but identifies statistically significant overlap between the transcription factor and the list of known target genes whose expression is perturbed in the experiment. Activation z-scores greater than or equal to 2 indicate the transcription factor is activat…

## Sheet: Supplemental Table 7 
GENE
ANLN
AURKB
BIRC5
BRIP1
BUB1B
CCNB1
CCNB2
CDC20
CDC25C
CDCA2
CENPE
CENPF
CHEK1
DTL
HJURP
KIF20A
NUSAP1
PCNA
PRC1
PTTG1
RACGAP1
STMN1
TOP2A
TYMS
UBE2C
A list of previously published FOXM1 target genes plus those identified by Grant et al.[29] were compared with the list in Table S4.

## Sheet: Supplemental Table 8 
Official Gene Symbol	Function during mitosis and/or cytokinesis
AURKB	One of six mitotic kinases. Required to correct errors in kinetochore-microtubule attachments [73]. Part of CPC.
ASPM	Regulates the mitotic spindle. Microtubule minus end associated protein. siRNA results in perturbation of the orientation of the mitotic spindle. The majority of ASPM depleted cells fail to complete cytokinesis [74].
BIRC5	CPC (AURKB, INCENP, Survivin and Borealin). In mitosis ensures accurate segregation of the duplicated chromosomes by regulating the mitotic checkpoint, destabilizing incorrectly attached spindle microtubules and by promoting the axial shortening of chromosomal arms in anaphase.
BUB1	Spindle checkpoint
BUB1B	Spindle checkpoint
CDC20	A mitotic APC/C co-activator. Activates the APC/C in metaphase and anaphase to degrade substrates such as cyclin B and securin [75]. Spindle checkpoint protein.
CENPK	CCAN
CENPI	CCAN
CENPL	CCAN
CEP55	Essential for the completion of cell abscission, functions as a scaffold for components of abscission machinery [76].
CIT	Localizes to the central spindle and midbody together with kinesin KIF14 and functions to promote cytokinesis [http://www.ncbi.nlm.nih.gov/gene/11113]
	Abscission regulator [77].
DIAPH3	Binds to CENPA at kinetochores. Regulates metaphase chromosome alignment [78].
DLGAP5	Regulates Kif18A localization and dynamics at the + end of kinetochore microtubules [79].
ECT2	Concentrates at the equatorial membrane during cytokinesis. Both GEF and membrane targeting of Ect2 are essential for Rho Activation and cleavage furrow formation. Membrane location is spatially confined to the equator by centralspindlin [80].
ERCC6L	BLM and PICH (ERCC6L) helicases cooperate with topoisomerase IIalpha in centromere disjunction before anaphase [81].
	Depletion of PICH causes the selective loss of Mad2 from kinetochores and completely abrogates the spindle checkpoint
ESPL1	The second step of sister chromatid release involves the cleavage of the cohesion subunit SCC1 by ESPL1 (separase), which initiates the final separation of sister chromatids [82].
	ESPL1 is also involved in centriole disengagement, which licenses the centrosome for the next round of duplication [83].
FBXO5	Encodes a member of the F-box proteins. F-box proteins are one of four subunits of the SKP1-cullin-F-box (SCF) ubiquitin protein ligase complex. This protein is similar to xenopus early mitotic inhibitor-1 (Emi1). Emi1 levels rise at the G1/S transition as the result of E2F activation and remain high until mitotic entry [84]. Emi1 inactivates the APC/C enabling the accumulation of mitotic cyclins…
KIAA0101	Depletion and overexpression results in supernumerary centrosomes [85].
NCAPG	Subunit of the condensin complex, which is responsible for the condensation and stabilization of chromosomes during mitosis
NCAPH	Protein is a regulatory subunit of the condensin complex.
	Condensation at kinetochores during Prometaphase-metaphase prevents merotelic attachment. Condensation along chromosome arms during anaphase promotes separation [86].
	Condensin I interacts with PARP-1-XCCR1 complex and plays an important role in SSB repair in vertebrates [87].
NDC80	Ndc80
NUSAP1	Mitotic spindle assembly factor that stabilizes chromosome-proximal microtubules during mitosis. siRNA depletion results in reduced spindle density around the chromosomes, defective chromosome congression and incomplete chromosome segregation during late mitosis [88].
NUF2	Ndc80
PBK	Plays a critical role in cytokinesis [89].
POC1A	Proteins encoded by this gene form part of the centrosomes.
	MCC by mitocheck [http://www.mitocheck.org/]
PRC1	Inactivation results in cytokinesis failure [90]. PRC1 depleted cells unable to undergo abscission. PRC1 appears to be essential for polarizing parallel microtubules and concentrating factors responsible for contractile ring assembly [91].
PTTG1	Homolog of yeast securing proteins, which prevent separins from promoting sister chromatid separation. It is an APC substrate that associates with a separin until activation of the APC. [http://www.ncbi.nlm.nih.gov/gene/9232]
RACGAP1	The signaling pathway that leads to cytokinesis, which eminates from mitotic spindles is regulated by ECT2, RACGAP1, and RhoA [92].
	Controls the initiation of cytokinesis by regulating ECT2, which in turn induces the assembly of the contractile ring and triffers the igression of the cleavage furrow [93].
SGOL1	At centromeres is required for timely chromosomal separation at anaphase entry and is essential for mediating the function of Bub1 [94].
SKA3	Proposed to be the functional counterpart of the DASH complex (required for tracking depolymerizing plus-ends of the mirrotubules in a stable manner) in metazoans. Knockdown results in MT attachments defects and delayed chromosome cogression as well as delayed SAC silencing [95].
SPC25	Ndc80
SPAG5	An astrin(SPAG5)-CLASP1 complex replaces a Kif2b-CLASP complex as chromosomes form bi-oriented spindle attachments during the transition from prometaphase to metaphase. This switch coordinates various events during mitosis including the maturation of kMT attachments, silencing of the SAC. Chromosome movement and alignment, and correction of attachments errors [96].
STMN1	Regulates MT dynamics in response to phosphorylation signals during mitosis [97].
WDHD1	Key regulator of centromere function [98].

## Sheet: Supplemental Table 9
GENE	logFC	logCPM	Pvalue	FDR
CCDC144A	-2.2295	0.661304	2.1e-06	0.0377358
Log(FC) is the log-fold change in expression, log(CPM) is the log-counts per million (i.e., expression level) between the two groups. The negative log(FC) indicates that the expression level was lower in the luteal phase.

## Sheet: Suplemental Table 10 
Sequencing ID	grade	Menstrual phase
15	1	F
9	1	F
5	1	F
19	1	F
16	2	L
17	2	F
20	2	F
2	2	HC
14	2	F
3	3	F
8	3	L
1	3	F
13	3	HC
18	3	HC
6	4	HC
12	4	L
11	4	HC
4	4	HC
10	4	L
7	4	L
Slides containing tissue sections were graded 1 to 4 where 1 is the lowest number of cells stained/slide and 4 is the highest number of cells stained/slide. F = follicular, L = luteal, HC = hormonal contraception.

[truncated: 1 more sheets: Supplemental Table 11]
